# Supplementary material for: Effects of freshwater blue spaces may be beneficial for mental health: A first, ecological study in the North American Great Lakes region
Source: PLoS One. 2019 Aug 30;14(8):e0221977. doi: 10.1371/journal.pone.0221977 (PMC6716663; doi:10.1371/journal.pone.0221977)
Supplement: S1 File — (CSV) [file pone.0221977.s001.csv]

zip	agegrp	po_name	state	anx_ct	landarea	buff_area	p_inlake	p_glake	p_totfresh	glake_dist	inlake_dis	med_house_inc	p_povline	female	pop_ct	pop_den	sqkm	pctpt01	pctpt02	pctpt03	pctpt04	pctpt05	pctpt1	pctpt2	pctpt3	pctpt4	pctpt5	pctpt6	pctpt7	pctpt8	pctpt9	pct1km	pctinland	avglk_01	avglk_02	avglk_03	avglk_04	avglk_05	avglk_pt1	avglk_pt2	avglk_pt3	avglk_pt4	avglk_pt5	avglk_pt6	avglk_pt7	avglk_pt8	avglk_pt9	avglk_1km	avglk_all
48001	4044	Algonac	MI	1	54.15477	455.8542	0.7384972	88.12016	88.85865	0.9090368	0.8891227	49098	7.3	0	451	222.3811	54.15477	0.6085714	0.6085714	0.6085714	0.6085714	0.6085714	0.6085714	0.6085714	0.6085714	0	0	0	0	0	0	0	0.7384972	0.8892406	4.850688	4.850688	4.850688	4.850688	4.850688	4.887297	4.887297	42.49696	42.84143	42.84143	42.84143	42.84143	42.84143	42.84143	0.8892406
48001	6569	Algonac	MI	0	54.15477	455.8542	0.7384972	88.12016	88.85865	0.9090368	0.8891227	49098	7.3	0	383	222.3811	54.15477	0.6085714	0.6085714	0.6085714	0.6085714	0.6085714	0.6085714	0.6085714	0.6085714	0	0	0	0	0	0	0	0.7384972	0.8892406	4.850688	4.850688	4.850688	4.850688	4.850688	4.887297	4.887297	42.49696	42.84143	42.84143	42.84143	42.84143	42.84143	42.84143	0.8892406
48001	6064	Algonac	MI	0	54.15477	455.8542	0.7384972	88.12016	88.85865	0.9090368	0.8891227	49098	7.3	0	471	222.3811	54.15477	0.6085714	0.6085714	0.6085714	0.6085714	0.6085714	0.6085714	0.6085714	0.6085714	0	0	0	0	0	0	0	0.7384972	0.8892406	4.850688	4.850688	4.850688	4.850688	4.850688	4.887297	4.887297	42.49696	42.84143	42.84143	42.84143	42.84143	42.84143	42.84143	0.8892406
48001	7074	Algonac	MI	0	54.15477	455.8542	0.7384972	88.12016	88.85865	0.9090368	0.8891227	49098	7.3	0	241	222.3811	54.15477	0.6085714	0.6085714	0.6085714	0.6085714	0.6085714	0.6085714	0.6085714	0.6085714	0	0	0	0	0	0	0	0.7384972	0.8892406	4.850688	4.850688	4.850688	4.850688	4.850688	4.887297	4.887297	42.49696	42.84143	42.84143	42.84143	42.84143	42.84143	42.84143	0.8892406
48001	3539	Algonac	MI	4	54.15477	455.8542	0.7384972	88.12016	88.85865	0.9090368	0.8891227	49098	7.3	0	360	222.3811	54.15477	0.6085714	0.6085714	0.6085714	0.6085714	0.6085714	0.6085714	0.6085714	0.6085714	0	0	0	0	0	0	0	0.7384972	0.8892406	4.850688	4.850688	4.850688	4.850688	4.850688	4.887297	4.887297	42.49696	42.84143	42.84143	42.84143	42.84143	42.84143	42.84143	0.8892406
48001	2529	Algonac	MI	2	54.15477	455.8542	0.7384972	88.12016	88.85865	0.9090368	0.8891227	49098	7.3	0	290	222.3811	54.15477	0.6085714	0.6085714	0.6085714	0.6085714	0.6085714	0.6085714	0.6085714	0.6085714	0	0	0	0	0	0	0	0.7384972	0.8892406	4.850688	4.850688	4.850688	4.850688	4.850688	4.887297	4.887297	42.49696	42.84143	42.84143	42.84143	42.84143	42.84143	42.84143	0.8892406
48001	7579	Algonac	MI	0	54.15477	455.8542	0.7384972	88.12016	88.85865	0.9090368	0.8891227	49098	7.3	0	159	222.3811	54.15477	0.6085714	0.6085714	0.6085714	0.6085714	0.6085714	0.6085714	0.6085714	0.6085714	0	0	0	0	0	0	0	0.7384972	0.8892406	4.850688	4.850688	4.850688	4.850688	4.850688	4.887297	4.887297	42.49696	42.84143	42.84143	42.84143	42.84143	42.84143	42.84143	0.8892406
48001	5054	Algonac	MI	1	54.15477	455.8542	0.7384972	88.12016	88.85865	0.9090368	0.8891227	49098	7.3	1	543	222.3811	54.15477	0.6085714	0.6085714	0.6085714	0.6085714	0.6085714	0.6085714	0.6085714	0.6085714	0	0	0	0	0	0	0	0.7384972	0.8892406	4.850688	4.850688	4.850688	4.850688	4.850688	4.887297	4.887297	42.49696	42.84143	42.84143	42.84143	42.84143	42.84143	42.84143	0.8892406
48001	2024	Algonac	MI	2	54.15477	455.8542	0.7384972	88.12016	88.85865	0.9090368	0.8891227	49098	7.3	0	348	222.3811	54.15477	0.6085714	0.6085714	0.6085714	0.6085714	0.6085714	0.6085714	0.6085714	0.6085714	0	0	0	0	0	0	0	0.7384972	0.8892406	4.850688	4.850688	4.850688	4.850688	4.850688	4.887297	4.887297	42.49696	42.84143	42.84143	42.84143	42.84143	42.84143	42.84143	0.8892406
48001	4549	Algonac	MI	5	54.15477	455.8542	0.7384972	88.12016	88.85865	0.9090368	0.8891227	49098	7.3	0	548	222.3811	54.15477	0.6085714	0.6085714	0.6085714	0.6085714	0.6085714	0.6085714	0.6085714	0.6085714	0	0	0	0	0	0	0	0.7384972	0.8892406	4.850688	4.850688	4.850688	4.850688	4.850688	4.887297	4.887297	42.49696	42.84143	42.84143	42.84143	42.84143	42.84143	42.84143	0.8892406
48001	5054	Algonac	MI	3	54.15477	455.8542	0.7384972	88.12016	88.85865	0.9090368	0.8891227	49098	7.3	0	563	222.3811	54.15477	0.6085714	0.6085714	0.6085714	0.6085714	0.6085714	0.6085714	0.6085714	0.6085714	0	0	0	0	0	0	0	0.7384972	0.8892406	4.850688	4.850688	4.850688	4.850688	4.850688	4.887297	4.887297	42.49696	42.84143	42.84143	42.84143	42.84143	42.84143	42.84143	0.8892406
48001	8084	Algonac	MI	0	54.15477	455.8542	0.7384972	88.12016	88.85865	0.9090368	0.8891227	49098	7.3	0	122	222.3811	54.15477	0.6085714	0.6085714	0.6085714	0.6085714	0.6085714	0.6085714	0.6085714	0.6085714	0	0	0	0	0	0	0	0.7384972	0.8892406	4.850688	4.850688	4.850688	4.850688	4.850688	4.887297	4.887297	42.49696	42.84143	42.84143	42.84143	42.84143	42.84143	42.84143	0.8892406
48001	3034	Algonac	MI	2	54.15477	455.8542	0.7384972	88.12016	88.85865	0.9090368	0.8891227	49098	7.3	1	279	222.3811	54.15477	0.6085714	0.6085714	0.6085714	0.6085714	0.6085714	0.6085714	0.6085714	0.6085714	0	0	0	0	0	0	0	0.7384972	0.8892406	4.850688	4.850688	4.850688	4.850688	4.850688	4.887297	4.887297	42.49696	42.84143	42.84143	42.84143	42.84143	42.84143	42.84143	0.8892406
48001	3034	Algonac	MI	2	54.15477	455.8542	0.7384972	88.12016	88.85865	0.9090368	0.8891227	49098	7.3	0	255	222.3811	54.15477	0.6085714	0.6085714	0.6085714	0.6085714	0.6085714	0.6085714	0.6085714	0.6085714	0	0	0	0	0	0	0	0.7384972	0.8892406	4.850688	4.850688	4.850688	4.850688	4.850688	4.887297	4.887297	42.49696	42.84143	42.84143	42.84143	42.84143	42.84143	42.84143	0.8892406
48001	4044	Algonac	MI	1	54.15477	455.8542	0.7384972	88.12016	88.85865	0.9090368	0.8891227	49098	7.3	1	386	222.3811	54.15477	0.6085714	0.6085714	0.6085714	0.6085714	0.6085714	0.6085714	0.6085714	0.6085714	0	0	0	0	0	0	0	0.7384972	0.8892406	4.850688	4.850688	4.850688	4.850688	4.850688	4.887297	4.887297	42.49696	42.84143	42.84143	42.84143	42.84143	42.84143	42.84143	0.8892406
48001	2529	Algonac	MI	0	54.15477	455.8542	0.7384972	88.12016	88.85865	0.9090368	0.8891227	49098	7.3	1	254	222.3811	54.15477	0.6085714	0.6085714	0.6085714	0.6085714	0.6085714	0.6085714	0.6085714	0.6085714	0	0	0	0	0	0	0	0.7384972	0.8892406	4.850688	4.850688	4.850688	4.850688	4.850688	4.887297	4.887297	42.49696	42.84143	42.84143	42.84143	42.84143	42.84143	42.84143	0.8892406
48001	3539	Algonac	MI	1	54.15477	455.8542	0.7384972	88.12016	88.85865	0.9090368	0.8891227	49098	7.3	1	325	222.3811	54.15477	0.6085714	0.6085714	0.6085714	0.6085714	0.6085714	0.6085714	0.6085714	0.6085714	0	0	0	0	0	0	0	0.7384972	0.8892406	4.850688	4.850688	4.850688	4.850688	4.850688	4.887297	4.887297	42.49696	42.84143	42.84143	42.84143	42.84143	42.84143	42.84143	0.8892406
48001	2024	Algonac	MI	1	54.15477	455.8542	0.7384972	88.12016	88.85865	0.9090368	0.8891227	49098	7.3	1	278	222.3811	54.15477	0.6085714	0.6085714	0.6085714	0.6085714	0.6085714	0.6085714	0.6085714	0.6085714	0	0	0	0	0	0	0	0.7384972	0.8892406	4.850688	4.850688	4.850688	4.850688	4.850688	4.887297	4.887297	42.49696	42.84143	42.84143	42.84143	42.84143	42.84143	42.84143	0.8892406
48001	5559	Algonac	MI	0	54.15477	455.8542	0.7384972	88.12016	88.85865	0.9090368	0.8891227	49098	7.3	0	482	222.3811	54.15477	0.6085714	0.6085714	0.6085714	0.6085714	0.6085714	0.6085714	0.6085714	0.6085714	0	0	0	0	0	0	0	0.7384972	0.8892406	4.850688	4.850688	4.850688	4.850688	4.850688	4.887297	4.887297	42.49696	42.84143	42.84143	42.84143	42.84143	42.84143	42.84143	0.8892406
48001	8084	Algonac	MI	0	54.15477	455.8542	0.7384972	88.12016	88.85865	0.9090368	0.8891227	49098	7.3	1	149	222.3811	54.15477	0.6085714	0.6085714	0.6085714	0.6085714	0.6085714	0.6085714	0.6085714	0.6085714	0	0	0	0	0	0	0	0.7384972	0.8892406	4.850688	4.850688	4.850688	4.850688	4.850688	4.887297	4.887297	42.49696	42.84143	42.84143	42.84143	42.84143	42.84143	42.84143	0.8892406
48001	6569	Algonac	MI	0	54.15477	455.8542	0.7384972	88.12016	88.85865	0.9090368	0.8891227	49098	7.3	1	373	222.3811	54.15477	0.6085714	0.6085714	0.6085714	0.6085714	0.6085714	0.6085714	0.6085714	0.6085714	0	0	0	0	0	0	0	0.7384972	0.8892406	4.850688	4.850688	4.850688	4.850688	4.850688	4.887297	4.887297	42.49696	42.84143	42.84143	42.84143	42.84143	42.84143	42.84143	0.8892406
48001	5559	Algonac	MI	5	54.15477	455.8542	0.7384972	88.12016	88.85865	0.9090368	0.8891227	49098	7.3	1	530	222.3811	54.15477	0.6085714	0.6085714	0.6085714	0.6085714	0.6085714	0.6085714	0.6085714	0.6085714	0	0	0	0	0	0	0	0.7384972	0.8892406	4.850688	4.850688	4.850688	4.850688	4.850688	4.887297	4.887297	42.49696	42.84143	42.84143	42.84143	42.84143	42.84143	42.84143	0.8892406
48001	7579	Algonac	MI	0	54.15477	455.8542	0.7384972	88.12016	88.85865	0.9090368	0.8891227	49098	7.3	1	185	222.3811	54.15477	0.6085714	0.6085714	0.6085714	0.6085714	0.6085714	0.6085714	0.6085714	0.6085714	0	0	0	0	0	0	0	0.7384972	0.8892406	4.850688	4.850688	4.850688	4.850688	4.850688	4.887297	4.887297	42.49696	42.84143	42.84143	42.84143	42.84143	42.84143	42.84143	0.8892406
48001	7074	Algonac	MI	0	54.15477	455.8542	0.7384972	88.12016	88.85865	0.9090368	0.8891227	49098	7.3	1	235	222.3811	54.15477	0.6085714	0.6085714	0.6085714	0.6085714	0.6085714	0.6085714	0.6085714	0.6085714	0	0	0	0	0	0	0	0.7384972	0.8892406	4.850688	4.850688	4.850688	4.850688	4.850688	4.887297	4.887297	42.49696	42.84143	42.84143	42.84143	42.84143	42.84143	42.84143	0.8892406
48001	1519	Algonac	MI	2	54.15477	455.8542	0.7384972	88.12016	88.85865	0.9090368	0.8891227	49098	7.3	0	434	222.3811	54.15477	0.6085714	0.6085714	0.6085714	0.6085714	0.6085714	0.6085714	0.6085714	0.6085714	0	0	0	0	0	0	0	0.7384972	0.8892406	4.850688	4.850688	4.850688	4.850688	4.850688	4.887297	4.887297	42.49696	42.84143	42.84143	42.84143	42.84143	42.84143	42.84143	0.8892406
48001	8599	Algonac	MI	0	54.15477	455.8542	0.7384972	88.12016	88.85865	0.9090368	0.8891227	49098	7.3	1	135	222.3811	54.15477	0.6085714	0.6085714	0.6085714	0.6085714	0.6085714	0.6085714	0.6085714	0.6085714	0	0	0	0	0	0	0	0.7384972	0.8892406	4.850688	4.850688	4.850688	4.850688	4.850688	4.887297	4.887297	42.49696	42.84143	42.84143	42.84143	42.84143	42.84143	42.84143	0.8892406
48001	4549	Algonac	MI	1	54.15477	455.8542	0.7384972	88.12016	88.85865	0.9090368	0.8891227	49098	7.3	1	539	222.3811	54.15477	0.6085714	0.6085714	0.6085714	0.6085714	0.6085714	0.6085714	0.6085714	0.6085714	0	0	0	0	0	0	0	0.7384972	0.8892406	4.850688	4.850688	4.850688	4.850688	4.850688	4.887297	4.887297	42.49696	42.84143	42.84143	42.84143	42.84143	42.84143	42.84143	0.8892406
48001	6064	Algonac	MI	1	54.15477	455.8542	0.7384972	88.12016	88.85865	0.9090368	0.8891227	49098	7.3	1	434	222.3811	54.15477	0.6085714	0.6085714	0.6085714	0.6085714	0.6085714	0.6085714	0.6085714	0.6085714	0	0	0	0	0	0	0	0.7384972	0.8892406	4.850688	4.850688	4.850688	4.850688	4.850688	4.887297	4.887297	42.49696	42.84143	42.84143	42.84143	42.84143	42.84143	42.84143	0.8892406
48001	1519	Algonac	MI	0	54.15477	455.8542	0.7384972	88.12016	88.85865	0.9090368	0.8891227	49098	7.3	1	385	222.3811	54.15477	0.6085714	0.6085714	0.6085714	0.6085714	0.6085714	0.6085714	0.6085714	0.6085714	0	0	0	0	0	0	0	0.7384972	0.8892406	4.850688	4.850688	4.850688	4.850688	4.850688	4.887297	4.887297	42.49696	42.84143	42.84143	42.84143	42.84143	42.84143	42.84143	0.8892406
48001	8599	Algonac	MI	0	54.15477	455.8542	0.7384972	88.12016	88.85865	0.9090368	0.8891227	49098	7.3	0	76	222.3811	54.15477	0.6085714	0.6085714	0.6085714	0.6085714	0.6085714	0.6085714	0.6085714	0.6085714	0	0	0	0	0	0	0	0.7384972	0.8892406	4.850688	4.850688	4.850688	4.850688	4.850688	4.887297	4.887297	42.49696	42.84143	42.84143	42.84143	42.84143	42.84143	42.84143	0.8892406
48002	3539	Allenton	MI	0	96.00436	96.00436	0	-1.07E-07	-1.07E-07	32.28662	1.174109	62875	6.6	0	99	34.2172	96.00436	0	0	0	0	0	0	0	0	0	0	0	0	0	0	0	0	4.518416	7.291637	7.300417	8.944185	10.05377	13.74162	16.86889	20.1608	21.04486	21.40881	21.40881	21.40881	21.40881	21.40881	21.40881	4.518416
48002	7579	Allenton	MI	0	96.00436	96.00436	0	-1.07E-07	-1.07E-07	32.28662	1.174109	62875	6.6	1	31	34.2172	96.00436	0	0	0	0	0	0	0	0	0	0	0	0	0	0	0	0	4.518416	7.291637	7.300417	8.944185	10.05377	13.74162	16.86889	20.1608	21.04486	21.40881	21.40881	21.40881	21.40881	21.40881	21.40881	4.518416
48002	3034	Allenton	MI	1	96.00436	96.00436	0	-1.07E-07	-1.07E-07	32.28662	1.174109	62875	6.6	1	68	34.2172	96.00436	0	0	0	0	0	0	0	0	0	0	0	0	0	0	0	0	4.518416	7.291637	7.300417	8.944185	10.05377	13.74162	16.86889	20.1608	21.04486	21.40881	21.40881	21.40881	21.40881	21.40881	21.40881	4.518416
48002	6064	Allenton	MI	0	96.00436	96.00436	0	-1.07E-07	-1.07E-07	32.28662	1.174109	62875	6.6	0	122	34.2172	96.00436	0	0	0	0	0	0	0	0	0	0	0	0	0	0	0	0	4.518416	7.291637	7.300417	8.944185	10.05377	13.74162	16.86889	20.1608	21.04486	21.40881	21.40881	21.40881	21.40881	21.40881	21.40881	4.518416
48002	2024	Allenton	MI	1	96.00436	96.00436	0	-1.07E-07	-1.07E-07	32.28662	1.174109	62875	6.6	0	86	34.2172	96.00436	0	0	0	0	0	0	0	0	0	0	0	0	0	0	0	0	4.518416	7.291637	7.300417	8.944185	10.05377	13.74162	16.86889	20.1608	21.04486	21.40881	21.40881	21.40881	21.40881	21.40881	21.40881	4.518416
48002	6064	Allenton	MI	0	96.00436	96.00436	0	-1.07E-07	-1.07E-07	32.28662	1.174109	62875	6.6	1	117	34.2172	96.00436	0	0	0	0	0	0	0	0	0	0	0	0	0	0	0	0	4.518416	7.291637	7.300417	8.944185	10.05377	13.74162	16.86889	20.1608	21.04486	21.40881	21.40881	21.40881	21.40881	21.40881	21.40881	4.518416
48002	4549	Allenton	MI	0	96.00436	96.00436	0	-1.07E-07	-1.07E-07	32.28662	1.174109	62875	6.6	0	145	34.2172	96.00436	0	0	0	0	0	0	0	0	0	0	0	0	0	0	0	0	4.518416	7.291637	7.300417	8.944185	10.05377	13.74162	16.86889	20.1608	21.04486	21.40881	21.40881	21.40881	21.40881	21.40881	21.40881	4.518416
48002	8084	Allenton	MI	0	96.00436	96.00436	0	-1.07E-07	-1.07E-07	32.28662	1.174109	62875	6.6	1	29	34.2172	96.00436	0	0	0	0	0	0	0	0	0	0	0	0	0	0	0	0	4.518416	7.291637	7.300417	8.944185	10.05377	13.74162	16.86889	20.1608	21.04486	21.40881	21.40881	21.40881	21.40881	21.40881	21.40881	4.518416
48002	5559	Allenton	MI	0	96.00436	96.00436	0	-1.07E-07	-1.07E-07	32.28662	1.174109	62875	6.6	1	116	34.2172	96.00436	0	0	0	0	0	0	0	0	0	0	0	0	0	0	0	0	4.518416	7.291637	7.300417	8.944185	10.05377	13.74162	16.86889	20.1608	21.04486	21.40881	21.40881	21.40881	21.40881	21.40881	21.40881	4.518416
48002	4044	Allenton	MI	2	96.00436	96.00436	0	-1.07E-07	-1.07E-07	32.28662	1.174109	62875	6.6	0	141	34.2172	96.00436	0	0	0	0	0	0	0	0	0	0	0	0	0	0	0	0	4.518416	7.291637	7.300417	8.944185	10.05377	13.74162	16.86889	20.1608	21.04486	21.40881	21.40881	21.40881	21.40881	21.40881	21.40881	4.518416
48002	7579	Allenton	MI	0	96.00436	96.00436	0	-1.07E-07	-1.07E-07	32.28662	1.174109	62875	6.6	0	35	34.2172	96.00436	0	0	0	0	0	0	0	0	0	0	0	0	0	0	0	0	4.518416	7.291637	7.300417	8.944185	10.05377	13.74162	16.86889	20.1608	21.04486	21.40881	21.40881	21.40881	21.40881	21.40881	21.40881	4.518416
48002	8084	Allenton	MI	0	96.00436	96.00436	0	-1.07E-07	-1.07E-07	32.28662	1.174109	62875	6.6	0	18	34.2172	96.00436	0	0	0	0	0	0	0	0	0	0	0	0	0	0	0	0	4.518416	7.291637	7.300417	8.944185	10.05377	13.74162	16.86889	20.1608	21.04486	21.40881	21.40881	21.40881	21.40881	21.40881	21.40881	4.518416
48002	6569	Allenton	MI	0	96.00436	96.00436	0	-1.07E-07	-1.07E-07	32.28662	1.174109	62875	6.6	0	73	34.2172	96.00436	0	0	0	0	0	0	0	0	0	0	0	0	0	0	0	0	4.518416	7.291637	7.300417	8.944185	10.05377	13.74162	16.86889	20.1608	21.04486	21.40881	21.40881	21.40881	21.40881	21.40881	21.40881	4.518416
48002	7074	Allenton	MI	0	96.00436	96.00436	0	-1.07E-07	-1.07E-07	32.28662	1.174109	62875	6.6	0	34	34.2172	96.00436	0	0	0	0	0	0	0	0	0	0	0	0	0	0	0	0	4.518416	7.291637	7.300417	8.944185	10.05377	13.74162	16.86889	20.1608	21.04486	21.40881	21.40881	21.40881	21.40881	21.40881	21.40881	4.518416
48002	2529	Allenton	MI	0	96.00436	96.00436	0	-1.07E-07	-1.07E-07	32.28662	1.174109	62875	6.6	0	49	34.2172	96.00436	0	0	0	0	0	0	0	0	0	0	0	0	0	0	0	0	4.518416	7.291637	7.300417	8.944185	10.05377	13.74162	16.86889	20.1608	21.04486	21.40881	21.40881	21.40881	21.40881	21.40881	21.40881	4.518416
48002	8599	Allenton	MI	0	96.00436	96.00436	0	-1.07E-07	-1.07E-07	32.28662	1.174109	62875	6.6	1	28	34.2172	96.00436	0	0	0	0	0	0	0	0	0	0	0	0	0	0	0	0	4.518416	7.291637	7.300417	8.944185	10.05377	13.74162	16.86889	20.1608	21.04486	21.40881	21.40881	21.40881	21.40881	21.40881	21.40881	4.518416
48002	7074	Allenton	MI	0	96.00436	96.00436	0	-1.07E-07	-1.07E-07	32.28662	1.174109	62875	6.6	1	30	34.2172	96.00436	0	0	0	0	0	0	0	0	0	0	0	0	0	0	0	0	4.518416	7.291637	7.300417	8.944185	10.05377	13.74162	16.86889	20.1608	21.04486	21.40881	21.40881	21.40881	21.40881	21.40881	21.40881	4.518416
48002	8599	Allenton	MI	0	96.00436	96.00436	0	-1.07E-07	-1.07E-07	32.28662	1.174109	62875	6.6	0	19	34.2172	96.00436	0	0	0	0	0	0	0	0	0	0	0	0	0	0	0	0	4.518416	7.291637	7.300417	8.944185	10.05377	13.74162	16.86889	20.1608	21.04486	21.40881	21.40881	21.40881	21.40881	21.40881	21.40881	4.518416
48002	3034	Allenton	MI	0	96.00436	96.00436	0	-1.07E-07	-1.07E-07	32.28662	1.174109	62875	6.6	0	85	34.2172	96.00436	0	0	0	0	0	0	0	0	0	0	0	0	0	0	0	0	4.518416	7.291637	7.300417	8.944185	10.05377	13.74162	16.86889	20.1608	21.04486	21.40881	21.40881	21.40881	21.40881	21.40881	21.40881	4.518416
48002	5054	Allenton	MI	1	96.00436	96.00436	0	-1.07E-07	-1.07E-07	32.28662	1.174109	62875	6.6	0	152	34.2172	96.00436	0	0	0	0	0	0	0	0	0	0	0	0	0	0	0	0	4.518416	7.291637	7.300417	8.944185	10.05377	13.74162	16.86889	20.1608	21.04486	21.40881	21.40881	21.40881	21.40881	21.40881	21.40881	4.518416
48002	4044	Allenton	MI	0	96.00436	96.00436	0	-1.07E-07	-1.07E-07	32.28662	1.174109	62875	6.6	1	134	34.2172	96.00436	0	0	0	0	0	0	0	0	0	0	0	0	0	0	0	0	4.518416	7.291637	7.300417	8.944185	10.05377	13.74162	16.86889	20.1608	21.04486	21.40881	21.40881	21.40881	21.40881	21.40881	21.40881	4.518416
48002	1519	Allenton	MI	0	96.00436	96.00436	0	-1.07E-07	-1.07E-07	32.28662	1.174109	62875	6.6	0	161	34.2172	96.00436	0	0	0	0	0	0	0	0	0	0	0	0	0	0	0	0	4.518416	7.291637	7.300417	8.944185	10.05377	13.74162	16.86889	20.1608	21.04486	21.40881	21.40881	21.40881	21.40881	21.40881	21.40881	4.518416
48002	2024	Allenton	MI	0	96.00436	96.00436	0	-1.07E-07	-1.07E-07	32.28662	1.174109	62875	6.6	1	78	34.2172	96.00436	0	0	0	0	0	0	0	0	0	0	0	0	0	0	0	0	4.518416	7.291637	7.300417	8.944185	10.05377	13.74162	16.86889	20.1608	21.04486	21.40881	21.40881	21.40881	21.40881	21.40881	21.40881	4.518416
48002	1519	Allenton	MI	0	96.00436	96.00436	0	-1.07E-07	-1.07E-07	32.28662	1.174109	62875	6.6	1	127	34.2172	96.00436	0	0	0	0	0	0	0	0	0	0	0	0	0	0	0	0	4.518416	7.291637	7.300417	8.944185	10.05377	13.74162	16.86889	20.1608	21.04486	21.40881	21.40881	21.40881	21.40881	21.40881	21.40881	4.518416
48002	5054	Allenton	MI	0	96.00436	96.00436	0	-1.07E-07	-1.07E-07	32.28662	1.174109	62875	6.6	1	145	34.2172	96.00436	0	0	0	0	0	0	0	0	0	0	0	0	0	0	0	0	4.518416	7.291637	7.300417	8.944185	10.05377	13.74162	16.86889	20.1608	21.04486	21.40881	21.40881	21.40881	21.40881	21.40881	21.40881	4.518416
48002	6569	Allenton	MI	0	96.00436	96.00436	0	-1.07E-07	-1.07E-07	32.28662	1.174109	62875	6.6	1	68	34.2172	96.00436	0	0	0	0	0	0	0	0	0	0	0	0	0	0	0	0	4.518416	7.291637	7.300417	8.944185	10.05377	13.74162	16.86889	20.1608	21.04486	21.40881	21.40881	21.40881	21.40881	21.40881	21.40881	4.518416
48002	4549	Allenton	MI	3	96.00436	96.00436	0	-1.07E-07	-1.07E-07	32.28662	1.174109	62875	6.6	1	139	34.2172	96.00436	0	0	0	0	0	0	0	0	0	0	0	0	0	0	0	0	4.518416	7.291637	7.300417	8.944185	10.05377	13.74162	16.86889	20.1608	21.04486	21.40881	21.40881	21.40881	21.40881	21.40881	21.40881	4.518416
48002	3539	Allenton	MI	1	96.00436	96.00436	0	-1.07E-07	-1.07E-07	32.28662	1.174109	62875	6.6	1	114	34.2172	96.00436	0	0	0	0	0	0	0	0	0	0	0	0	0	0	0	0	4.518416	7.291637	7.300417	8.944185	10.05377	13.74162	16.86889	20.1608	21.04486	21.40881	21.40881	21.40881	21.40881	21.40881	21.40881	4.518416
48002	2529	Allenton	MI	0	96.00436	96.00436	0	-1.07E-07	-1.07E-07	32.28662	1.174109	62875	6.6	1	67	34.2172	96.00436	0	0	0	0	0	0	0	0	0	0	0	0	0	0	0	0	4.518416	7.291637	7.300417	8.944185	10.05377	13.74162	16.86889	20.1608	21.04486	21.40881	21.40881	21.40881	21.40881	21.40881	21.40881	4.518416
48002	5559	Allenton	MI	1	96.00436	96.00436	0	-1.07E-07	-1.07E-07	32.28662	1.174109	62875	6.6	0	129	34.2172	96.00436	0	0	0	0	0	0	0	0	0	0	0	0	0	0	0	0	4.518416	7.291637	7.300417	8.944185	10.05377	13.74162	16.86889	20.1608	21.04486	21.40881	21.40881	21.40881	21.40881	21.40881	21.40881	4.518416
48003	4044	Almont	MI	1	87.84786	87.84786	0.0964216	2.53E-08	0.0964216	36.97997	1.149645	57155	2.2	0	280	69.56345	87.84786	0.033427	0	0	0	0	0	0	0	0	0	0	0	0	0	0	0.0964216	1.149893	3.304761	3.332153	3.389643	4.728412	4.99544	8.376116	11.26387	12.97422	13.49137	13.49137	13.49137	13.49137	13.49137	13.49137	1.149893
48003	2529	Almont	MI	0	87.84786	87.84786	0.0964216	2.53E-08	0.0964216	36.97997	1.149645	57155	2.2	0	140	69.56345	87.84786	0.033427	0	0	0	0	0	0	0	0	0	0	0	0	0	0	0.0964216	1.149893	3.304761	3.332153	3.389643	4.728412	4.99544	8.376116	11.26387	12.97422	13.49137	13.49137	13.49137	13.49137	13.49137	13.49137	1.149893
48003	4044	Almont	MI	0	87.84786	87.84786	0.0964216	2.53E-08	0.0964216	36.97997	1.149645	57155	2.2	1	278	69.56345	87.84786	0.033427	0	0	0	0	0	0	0	0	0	0	0	0	0	0	0.0964216	1.149893	3.304761	3.332153	3.389643	4.728412	4.99544	8.376116	11.26387	12.97422	13.49137	13.49137	13.49137	13.49137	13.49137	13.49137	1.149893
48003	1519	Almont	MI	0	87.84786	87.84786	0.0964216	2.53E-08	0.0964216	36.97997	1.149645	57155	2.2	1	229	69.56345	87.84786	0.033427	0	0	0	0	0	0	0	0	0	0	0	0	0	0	0.0964216	1.149893	3.304761	3.332153	3.389643	4.728412	4.99544	8.376116	11.26387	12.97422	13.49137	13.49137	13.49137	13.49137	13.49137	13.49137	1.149893
48003	8084	Almont	MI	0	87.84786	87.84786	0.0964216	2.53E-08	0.0964216	36.97997	1.149645	57155	2.2	0	27	69.56345	87.84786	0.033427	0	0	0	0	0	0	0	0	0	0	0	0	0	0	0.0964216	1.149893	3.304761	3.332153	3.389643	4.728412	4.99544	8.376116	11.26387	12.97422	13.49137	13.49137	13.49137	13.49137	13.49137	13.49137	1.149893
48003	6064	Almont	MI	0	87.84786	87.84786	0.0964216	2.53E-08	0.0964216	36.97997	1.149645	57155	2.2	1	169	69.56345	87.84786	0.033427	0	0	0	0	0	0	0	0	0	0	0	0	0	0	0.0964216	1.149893	3.304761	3.332153	3.389643	4.728412	4.99544	8.376116	11.26387	12.97422	13.49137	13.49137	13.49137	13.49137	13.49137	13.49137	1.149893
48003	5054	Almont	MI	4	87.84786	87.84786	0.0964216	2.53E-08	0.0964216	36.97997	1.149645	57155	2.2	1	264	69.56345	87.84786	0.033427	0	0	0	0	0	0	0	0	0	0	0	0	0	0	0.0964216	1.149893	3.304761	3.332153	3.389643	4.728412	4.99544	8.376116	11.26387	12.97422	13.49137	13.49137	13.49137	13.49137	13.49137	13.49137	1.149893
48003	8084	Almont	MI	0	87.84786	87.84786	0.0964216	2.53E-08	0.0964216	36.97997	1.149645	57155	2.2	1	45	69.56345	87.84786	0.033427	0	0	0	0	0	0	0	0	0	0	0	0	0	0	0.0964216	1.149893	3.304761	3.332153	3.389643	4.728412	4.99544	8.376116	11.26387	12.97422	13.49137	13.49137	13.49137	13.49137	13.49137	13.49137	1.149893
48003	6569	Almont	MI	1	87.84786	87.84786	0.0964216	2.53E-08	0.0964216	36.97997	1.149645	57155	2.2	0	136	69.56345	87.84786	0.033427	0	0	0	0	0	0	0	0	0	0	0	0	0	0	0.0964216	1.149893	3.304761	3.332153	3.389643	4.728412	4.99544	8.376116	11.26387	12.97422	13.49137	13.49137	13.49137	13.49137	13.49137	13.49137	1.149893
48003	7579	Almont	MI	0	87.84786	87.84786	0.0964216	2.53E-08	0.0964216	36.97997	1.149645	57155	2.2	0	62	69.56345	87.84786	0.033427	0	0	0	0	0	0	0	0	0	0	0	0	0	0	0.0964216	1.149893	3.304761	3.332153	3.389643	4.728412	4.99544	8.376116	11.26387	12.97422	13.49137	13.49137	13.49137	13.49137	13.49137	13.49137	1.149893
48003	3539	Almont	MI	0	87.84786	87.84786	0.0964216	2.53E-08	0.0964216	36.97997	1.149645	57155	2.2	0	190	69.56345	87.84786	0.033427	0	0	0	0	0	0	0	0	0	0	0	0	0	0	0.0964216	1.149893	3.304761	3.332153	3.389643	4.728412	4.99544	8.376116	11.26387	12.97422	13.49137	13.49137	13.49137	13.49137	13.49137	13.49137	1.149893
48003	7074	Almont	MI	0	87.84786	87.84786	0.0964216	2.53E-08	0.0964216	36.97997	1.149645	57155	2.2	0	75	69.56345	87.84786	0.033427	0	0	0	0	0	0	0	0	0	0	0	0	0	0	0.0964216	1.149893	3.304761	3.332153	3.389643	4.728412	4.99544	8.376116	11.26387	12.97422	13.49137	13.49137	13.49137	13.49137	13.49137	13.49137	1.149893
48003	8599	Almont	MI	0	87.84786	87.84786	0.0964216	2.53E-08	0.0964216	36.97997	1.149645	57155	2.2	1	54	69.56345	87.84786	0.033427	0	0	0	0	0	0	0	0	0	0	0	0	0	0	0.0964216	1.149893	3.304761	3.332153	3.389643	4.728412	4.99544	8.376116	11.26387	12.97422	13.49137	13.49137	13.49137	13.49137	13.49137	13.49137	1.149893
48003	4549	Almont	MI	2	87.84786	87.84786	0.0964216	2.53E-08	0.0964216	36.97997	1.149645	57155	2.2	0	271	69.56345	87.84786	0.033427	0	0	0	0	0	0	0	0	0	0	0	0	0	0	0.0964216	1.149893	3.304761	3.332153	3.389643	4.728412	4.99544	8.376116	11.26387	12.97422	13.49137	13.49137	13.49137	13.49137	13.49137	13.49137	1.149893
48003	2024	Almont	MI	3	87.84786	87.84786	0.0964216	2.53E-08	0.0964216	36.97997	1.149645	57155	2.2	1	142	69.56345	87.84786	0.033427	0	0	0	0	0	0	0	0	0	0	0	0	0	0	0.0964216	1.149893	3.304761	3.332153	3.389643	4.728412	4.99544	8.376116	11.26387	12.97422	13.49137	13.49137	13.49137	13.49137	13.49137	13.49137	1.149893
48003	5559	Almont	MI	0	87.84786	87.84786	0.0964216	2.53E-08	0.0964216	36.97997	1.149645	57155	2.2	0	206	69.56345	87.84786	0.033427	0	0	0	0	0	0	0	0	0	0	0	0	0	0	0.0964216	1.149893	3.304761	3.332153	3.389643	4.728412	4.99544	8.376116	11.26387	12.97422	13.49137	13.49137	13.49137	13.49137	13.49137	13.49137	1.149893
48003	3539	Almont	MI	0	87.84786	87.84786	0.0964216	2.53E-08	0.0964216	36.97997	1.149645	57155	2.2	1	220	69.56345	87.84786	0.033427	0	0	0	0	0	0	0	0	0	0	0	0	0	0	0.0964216	1.149893	3.304761	3.332153	3.389643	4.728412	4.99544	8.376116	11.26387	12.97422	13.49137	13.49137	13.49137	13.49137	13.49137	13.49137	1.149893
48003	5559	Almont	MI	0	87.84786	87.84786	0.0964216	2.53E-08	0.0964216	36.97997	1.149645	57155	2.2	1	193	69.56345	87.84786	0.033427	0	0	0	0	0	0	0	0	0	0	0	0	0	0	0.0964216	1.149893	3.304761	3.332153	3.389643	4.728412	4.99544	8.376116	11.26387	12.97422	13.49137	13.49137	13.49137	13.49137	13.49137	13.49137	1.149893
48003	1519	Almont	MI	0	87.84786	87.84786	0.0964216	2.53E-08	0.0964216	36.97997	1.149645	57155	2.2	0	269	69.56345	87.84786	0.033427	0	0	0	0	0	0	0	0	0	0	0	0	0	0	0.0964216	1.149893	3.304761	3.332153	3.389643	4.728412	4.99544	8.376116	11.26387	12.97422	13.49137	13.49137	13.49137	13.49137	13.49137	13.49137	1.149893
48003	3034	Almont	MI	1	87.84786	87.84786	0.0964216	2.53E-08	0.0964216	36.97997	1.149645	57155	2.2	0	151	69.56345	87.84786	0.033427	0	0	0	0	0	0	0	0	0	0	0	0	0	0	0.0964216	1.149893	3.304761	3.332153	3.389643	4.728412	4.99544	8.376116	11.26387	12.97422	13.49137	13.49137	13.49137	13.49137	13.49137	13.49137	1.149893
48003	7074	Almont	MI	2	87.84786	87.84786	0.0964216	2.53E-08	0.0964216	36.97997	1.149645	57155	2.2	1	91	69.56345	87.84786	0.033427	0	0	0	0	0	0	0	0	0	0	0	0	0	0	0.0964216	1.149893	3.304761	3.332153	3.389643	4.728412	4.99544	8.376116	11.26387	12.97422	13.49137	13.49137	13.49137	13.49137	13.49137	13.49137	1.149893
48003	8599	Almont	MI	0	87.84786	87.84786	0.0964216	2.53E-08	0.0964216	36.97997	1.149645	57155	2.2	0	19	69.56345	87.84786	0.033427	0	0	0	0	0	0	0	0	0	0	0	0	0	0	0.0964216	1.149893	3.304761	3.332153	3.389643	4.728412	4.99544	8.376116	11.26387	12.97422	13.49137	13.49137	13.49137	13.49137	13.49137	13.49137	1.149893
48003	2529	Almont	MI	3	87.84786	87.84786	0.0964216	2.53E-08	0.0964216	36.97997	1.149645	57155	2.2	1	123	69.56345	87.84786	0.033427	0	0	0	0	0	0	0	0	0	0	0	0	0	0	0.0964216	1.149893	3.304761	3.332153	3.389643	4.728412	4.99544	8.376116	11.26387	12.97422	13.49137	13.49137	13.49137	13.49137	13.49137	13.49137	1.149893
48003	2024	Almont	MI	2	87.84786	87.84786	0.0964216	2.53E-08	0.0964216	36.97997	1.149645	57155	2.2	0	153	69.56345	87.84786	0.033427	0	0	0	0	0	0	0	0	0	0	0	0	0	0	0.0964216	1.149893	3.304761	3.332153	3.389643	4.728412	4.99544	8.376116	11.26387	12.97422	13.49137	13.49137	13.49137	13.49137	13.49137	13.49137	1.149893
48003	3034	Almont	MI	0	87.84786	87.84786	0.0964216	2.53E-08	0.0964216	36.97997	1.149645	57155	2.2	1	146	69.56345	87.84786	0.033427	0	0	0	0	0	0	0	0	0	0	0	0	0	0	0.0964216	1.149893	3.304761	3.332153	3.389643	4.728412	4.99544	8.376116	11.26387	12.97422	13.49137	13.49137	13.49137	13.49137	13.49137	13.49137	1.149893
48003	6064	Almont	MI	3	87.84786	87.84786	0.0964216	2.53E-08	0.0964216	36.97997	1.149645	57155	2.2	0	189	69.56345	87.84786	0.033427	0	0	0	0	0	0	0	0	0	0	0	0	0	0	0.0964216	1.149893	3.304761	3.332153	3.389643	4.728412	4.99544	8.376116	11.26387	12.97422	13.49137	13.49137	13.49137	13.49137	13.49137	13.49137	1.149893
48003	7579	Almont	MI	0	87.84786	87.84786	0.0964216	2.53E-08	0.0964216	36.97997	1.149645	57155	2.2	1	59	69.56345	87.84786	0.033427	0	0	0	0	0	0	0	0	0	0	0	0	0	0	0.0964216	1.149893	3.304761	3.332153	3.389643	4.728412	4.99544	8.376116	11.26387	12.97422	13.49137	13.49137	13.49137	13.49137	13.49137	13.49137	1.149893
48003	4549	Almont	MI	1	87.84786	87.84786	0.0964216	2.53E-08	0.0964216	36.97997	1.149645	57155	2.2	1	283	69.56345	87.84786	0.033427	0	0	0	0	0	0	0	0	0	0	0	0	0	0	0.0964216	1.149893	3.304761	3.332153	3.389643	4.728412	4.99544	8.376116	11.26387	12.97422	13.49137	13.49137	13.49137	13.49137	13.49137	13.49137	1.149893
48003	6569	Almont	MI	0	87.84786	87.84786	0.0964216	2.53E-08	0.0964216	36.97997	1.149645	57155	2.2	1	130	69.56345	87.84786	0.033427	0	0	0	0	0	0	0	0	0	0	0	0	0	0	0.0964216	1.149893	3.304761	3.332153	3.389643	4.728412	4.99544	8.376116	11.26387	12.97422	13.49137	13.49137	13.49137	13.49137	13.49137	13.49137	1.149893
48003	5054	Almont	MI	1	87.84786	87.84786	0.0964216	2.53E-08	0.0964216	36.97997	1.149645	57155	2.2	0	271	69.56345	87.84786	0.033427	0	0	0	0	0	0	0	0	0	0	0	0	0	0	0.0964216	1.149893	3.304761	3.332153	3.389643	4.728412	4.99544	8.376116	11.26387	12.97422	13.49137	13.49137	13.49137	13.49137	13.49137	13.49137	1.149893
48005	5054	Armada	MI	0	94.45467	94.45467	0.1532199	8.30E-08	0.15322	23.42298	0.81898	73348	1.4	0	277	56.92678	94.45467	0.0975566	0.0644214	0.0644214	0.0644214	0.0644214	0	0	0	0	0	0	0	0	0	0	0.1532199	0.8191416	4.0718	4.118651	4.179122	5.014651	10.86524	15.28279	16.45393	16.45393	17.40078	17.40078	17.40078	17.40078	17.40078	17.40078	0.8191416
48005	4549	Armada	MI	0	94.45467	94.45467	0.1532199	8.30E-08	0.15322	23.42298	0.81898	73348	1.4	0	242	56.92678	94.45467	0.0975566	0.0644214	0.0644214	0.0644214	0.0644214	0	0	0	0	0	0	0	0	0	0	0.1532199	0.8191416	4.0718	4.118651	4.179122	5.014651	10.86524	15.28279	16.45393	16.45393	17.40078	17.40078	17.40078	17.40078	17.40078	17.40078	0.8191416
48005	6064	Armada	MI	2	94.45467	94.45467	0.1532199	8.30E-08	0.15322	23.42298	0.81898	73348	1.4	1	136	56.92678	94.45467	0.0975566	0.0644214	0.0644214	0.0644214	0.0644214	0	0	0	0	0	0	0	0	0	0	0.1532199	0.8191416	4.0718	4.118651	4.179122	5.014651	10.86524	15.28279	16.45393	16.45393	17.40078	17.40078	17.40078	17.40078	17.40078	17.40078	0.8191416
48005	7074	Armada	MI	0	94.45467	94.45467	0.1532199	8.30E-08	0.15322	23.42298	0.81898	73348	1.4	0	90	56.92678	94.45467	0.0975566	0.0644214	0.0644214	0.0644214	0.0644214	0	0	0	0	0	0	0	0	0	0	0.1532199	0.8191416	4.0718	4.118651	4.179122	5.014651	10.86524	15.28279	16.45393	16.45393	17.40078	17.40078	17.40078	17.40078	17.40078	17.40078	0.8191416
48005	5559	Armada	MI	0	94.45467	94.45467	0.1532199	8.30E-08	0.15322	23.42298	0.81898	73348	1.4	0	212	56.92678	94.45467	0.0975566	0.0644214	0.0644214	0.0644214	0.0644214	0	0	0	0	0	0	0	0	0	0	0.1532199	0.8191416	4.0718	4.118651	4.179122	5.014651	10.86524	15.28279	16.45393	16.45393	17.40078	17.40078	17.40078	17.40078	17.40078	17.40078	0.8191416
48005	6569	Armada	MI	0	94.45467	94.45467	0.1532199	8.30E-08	0.15322	23.42298	0.81898	73348	1.4	1	119	56.92678	94.45467	0.0975566	0.0644214	0.0644214	0.0644214	0.0644214	0	0	0	0	0	0	0	0	0	0	0.1532199	0.8191416	4.0718	4.118651	4.179122	5.014651	10.86524	15.28279	16.45393	16.45393	17.40078	17.40078	17.40078	17.40078	17.40078	17.40078	0.8191416
48005	4044	Armada	MI	0	94.45467	94.45467	0.1532199	8.30E-08	0.15322	23.42298	0.81898	73348	1.4	1	212	56.92678	94.45467	0.0975566	0.0644214	0.0644214	0.0644214	0.0644214	0	0	0	0	0	0	0	0	0	0	0.1532199	0.8191416	4.0718	4.118651	4.179122	5.014651	10.86524	15.28279	16.45393	16.45393	17.40078	17.40078	17.40078	17.40078	17.40078	17.40078	0.8191416
48005	4549	Armada	MI	1	94.45467	94.45467	0.1532199	8.30E-08	0.15322	23.42298	0.81898	73348	1.4	1	262	56.92678	94.45467	0.0975566	0.0644214	0.0644214	0.0644214	0.0644214	0	0	0	0	0	0	0	0	0	0	0.1532199	0.8191416	4.0718	4.118651	4.179122	5.014651	10.86524	15.28279	16.45393	16.45393	17.40078	17.40078	17.40078	17.40078	17.40078	17.40078	0.8191416
48005	2529	Armada	MI	0	94.45467	94.45467	0.1532199	8.30E-08	0.15322	23.42298	0.81898	73348	1.4	0	119	56.92678	94.45467	0.0975566	0.0644214	0.0644214	0.0644214	0.0644214	0	0	0	0	0	0	0	0	0	0	0.1532199	0.8191416	4.0718	4.118651	4.179122	5.014651	10.86524	15.28279	16.45393	16.45393	17.40078	17.40078	17.40078	17.40078	17.40078	17.40078	0.8191416
48005	1519	Armada	MI	1	94.45467	94.45467	0.1532199	8.30E-08	0.15322	23.42298	0.81898	73348	1.4	0	230	56.92678	94.45467	0.0975566	0.0644214	0.0644214	0.0644214	0.0644214	0	0	0	0	0	0	0	0	0	0	0.1532199	0.8191416	4.0718	4.118651	4.179122	5.014651	10.86524	15.28279	16.45393	16.45393	17.40078	17.40078	17.40078	17.40078	17.40078	17.40078	0.8191416
48005	6064	Armada	MI	0	94.45467	94.45467	0.1532199	8.30E-08	0.15322	23.42298	0.81898	73348	1.4	0	160	56.92678	94.45467	0.0975566	0.0644214	0.0644214	0.0644214	0.0644214	0	0	0	0	0	0	0	0	0	0	0.1532199	0.8191416	4.0718	4.118651	4.179122	5.014651	10.86524	15.28279	16.45393	16.45393	17.40078	17.40078	17.40078	17.40078	17.40078	17.40078	0.8191416
48005	8084	Armada	MI	0	94.45467	94.45467	0.1532199	8.30E-08	0.15322	23.42298	0.81898	73348	1.4	0	33	56.92678	94.45467	0.0975566	0.0644214	0.0644214	0.0644214	0.0644214	0	0	0	0	0	0	0	0	0	0	0.1532199	0.8191416	4.0718	4.118651	4.179122	5.014651	10.86524	15.28279	16.45393	16.45393	17.40078	17.40078	17.40078	17.40078	17.40078	17.40078	0.8191416
48005	4044	Armada	MI	0	94.45467	94.45467	0.1532199	8.30E-08	0.15322	23.42298	0.81898	73348	1.4	0	213	56.92678	94.45467	0.0975566	0.0644214	0.0644214	0.0644214	0.0644214	0	0	0	0	0	0	0	0	0	0	0.1532199	0.8191416	4.0718	4.118651	4.179122	5.014651	10.86524	15.28279	16.45393	16.45393	17.40078	17.40078	17.40078	17.40078	17.40078	17.40078	0.8191416
48005	1519	Armada	MI	0	94.45467	94.45467	0.1532199	8.30E-08	0.15322	23.42298	0.81898	73348	1.4	1	211	56.92678	94.45467	0.0975566	0.0644214	0.0644214	0.0644214	0.0644214	0	0	0	0	0	0	0	0	0	0	0.1532199	0.8191416	4.0718	4.118651	4.179122	5.014651	10.86524	15.28279	16.45393	16.45393	17.40078	17.40078	17.40078	17.40078	17.40078	17.40078	0.8191416
48005	3539	Armada	MI	1	94.45467	94.45467	0.1532199	8.30E-08	0.15322	23.42298	0.81898	73348	1.4	0	130	56.92678	94.45467	0.0975566	0.0644214	0.0644214	0.0644214	0.0644214	0	0	0	0	0	0	0	0	0	0	0.1532199	0.8191416	4.0718	4.118651	4.179122	5.014651	10.86524	15.28279	16.45393	16.45393	17.40078	17.40078	17.40078	17.40078	17.40078	17.40078	0.8191416
48005	7074	Armada	MI	0	94.45467	94.45467	0.1532199	8.30E-08	0.15322	23.42298	0.81898	73348	1.4	1	81	56.92678	94.45467	0.0975566	0.0644214	0.0644214	0.0644214	0.0644214	0	0	0	0	0	0	0	0	0	0	0.1532199	0.8191416	4.0718	4.118651	4.179122	5.014651	10.86524	15.28279	16.45393	16.45393	17.40078	17.40078	17.40078	17.40078	17.40078	17.40078	0.8191416
48005	2529	Armada	MI	2	94.45467	94.45467	0.1532199	8.30E-08	0.15322	23.42298	0.81898	73348	1.4	1	86	56.92678	94.45467	0.0975566	0.0644214	0.0644214	0.0644214	0.0644214	0	0	0	0	0	0	0	0	0	0	0.1532199	0.8191416	4.0718	4.118651	4.179122	5.014651	10.86524	15.28279	16.45393	16.45393	17.40078	17.40078	17.40078	17.40078	17.40078	17.40078	0.8191416
48005	8084	Armada	MI	0	94.45467	94.45467	0.1532199	8.30E-08	0.15322	23.42298	0.81898	73348	1.4	1	65	56.92678	94.45467	0.0975566	0.0644214	0.0644214	0.0644214	0.0644214	0	0	0	0	0	0	0	0	0	0	0.1532199	0.8191416	4.0718	4.118651	4.179122	5.014651	10.86524	15.28279	16.45393	16.45393	17.40078	17.40078	17.40078	17.40078	17.40078	17.40078	0.8191416
48005	2024	Armada	MI	1	94.45467	94.45467	0.1532199	8.30E-08	0.15322	23.42298	0.81898	73348	1.4	1	136	56.92678	94.45467	0.0975566	0.0644214	0.0644214	0.0644214	0.0644214	0	0	0	0	0	0	0	0	0	0	0.1532199	0.8191416	4.0718	4.118651	4.179122	5.014651	10.86524	15.28279	16.45393	16.45393	17.40078	17.40078	17.40078	17.40078	17.40078	17.40078	0.8191416
48005	3539	Armada	MI	0	94.45467	94.45467	0.1532199	8.30E-08	0.15322	23.42298	0.81898	73348	1.4	1	153	56.92678	94.45467	0.0975566	0.0644214	0.0644214	0.0644214	0.0644214	0	0	0	0	0	0	0	0	0	0	0.1532199	0.8191416	4.0718	4.118651	4.179122	5.014651	10.86524	15.28279	16.45393	16.45393	17.40078	17.40078	17.40078	17.40078	17.40078	17.40078	0.8191416
48005	5054	Armada	MI	0	94.45467	94.45467	0.1532199	8.30E-08	0.15322	23.42298	0.81898	73348	1.4	1	242	56.92678	94.45467	0.0975566	0.0644214	0.0644214	0.0644214	0.0644214	0	0	0	0	0	0	0	0	0	0	0.1532199	0.8191416	4.0718	4.118651	4.179122	5.014651	10.86524	15.28279	16.45393	16.45393	17.40078	17.40078	17.40078	17.40078	17.40078	17.40078	0.8191416
48005	8599	Armada	MI	0	94.45467	94.45467	0.1532199	8.30E-08	0.15322	23.42298	0.81898	73348	1.4	0	33	56.92678	94.45467	0.0975566	0.0644214	0.0644214	0.0644214	0.0644214	0	0	0	0	0	0	0	0	0	0	0.1532199	0.8191416	4.0718	4.118651	4.179122	5.014651	10.86524	15.28279	16.45393	16.45393	17.40078	17.40078	17.40078	17.40078	17.40078	17.40078	0.8191416
48005	3034	Armada	MI	0	94.45467	94.45467	0.1532199	8.30E-08	0.15322	23.42298	0.81898	73348	1.4	0	109	56.92678	94.45467	0.0975566	0.0644214	0.0644214	0.0644214	0.0644214	0	0	0	0	0	0	0	0	0	0	0.1532199	0.8191416	4.0718	4.118651	4.179122	5.014651	10.86524	15.28279	16.45393	16.45393	17.40078	17.40078	17.40078	17.40078	17.40078	17.40078	0.8191416
48005	7579	Armada	MI	0	94.45467	94.45467	0.1532199	8.30E-08	0.15322	23.42298	0.81898	73348	1.4	1	64	56.92678	94.45467	0.0975566	0.0644214	0.0644214	0.0644214	0.0644214	0	0	0	0	0	0	0	0	0	0	0.1532199	0.8191416	4.0718	4.118651	4.179122	5.014651	10.86524	15.28279	16.45393	16.45393	17.40078	17.40078	17.40078	17.40078	17.40078	17.40078	0.8191416
48005	2024	Armada	MI	1	94.45467	94.45467	0.1532199	8.30E-08	0.15322	23.42298	0.81898	73348	1.4	0	169	56.92678	94.45467	0.0975566	0.0644214	0.0644214	0.0644214	0.0644214	0	0	0	0	0	0	0	0	0	0	0.1532199	0.8191416	4.0718	4.118651	4.179122	5.014651	10.86524	15.28279	16.45393	16.45393	17.40078	17.40078	17.40078	17.40078	17.40078	17.40078	0.8191416
48005	6569	Armada	MI	0	94.45467	94.45467	0.1532199	8.30E-08	0.15322	23.42298	0.81898	73348	1.4	0	106	56.92678	94.45467	0.0975566	0.0644214	0.0644214	0.0644214	0.0644214	0	0	0	0	0	0	0	0	0	0	0.1532199	0.8191416	4.0718	4.118651	4.179122	5.014651	10.86524	15.28279	16.45393	16.45393	17.40078	17.40078	17.40078	17.40078	17.40078	17.40078	0.8191416
48005	8599	Armada	MI	0	94.45467	94.45467	0.1532199	8.30E-08	0.15322	23.42298	0.81898	73348	1.4	1	98	56.92678	94.45467	0.0975566	0.0644214	0.0644214	0.0644214	0.0644214	0	0	0	0	0	0	0	0	0	0	0.1532199	0.8191416	4.0718	4.118651	4.179122	5.014651	10.86524	15.28279	16.45393	16.45393	17.40078	17.40078	17.40078	17.40078	17.40078	17.40078	0.8191416
48005	7579	Armada	MI	2	94.45467	94.45467	0.1532199	8.30E-08	0.15322	23.42298	0.81898	73348	1.4	0	46	56.92678	94.45467	0.0975566	0.0644214	0.0644214	0.0644214	0.0644214	0	0	0	0	0	0	0	0	0	0	0.1532199	0.8191416	4.0718	4.118651	4.179122	5.014651	10.86524	15.28279	16.45393	16.45393	17.40078	17.40078	17.40078	17.40078	17.40078	17.40078	0.8191416
48005	3034	Armada	MI	0	94.45467	94.45467	0.1532199	8.30E-08	0.15322	23.42298	0.81898	73348	1.4	1	116	56.92678	94.45467	0.0975566	0.0644214	0.0644214	0.0644214	0.0644214	0	0	0	0	0	0	0	0	0	0	0.1532199	0.8191416	4.0718	4.118651	4.179122	5.014651	10.86524	15.28279	16.45393	16.45393	17.40078	17.40078	17.40078	17.40078	17.40078	17.40078	0.8191416
48005	5559	Armada	MI	0	94.45467	94.45467	0.1532199	8.30E-08	0.15322	23.42298	0.81898	73348	1.4	1	195	56.92678	94.45467	0.0975566	0.0644214	0.0644214	0.0644214	0.0644214	0	0	0	0	0	0	0	0	0	0	0.1532199	0.8191416	4.0718	4.118651	4.179122	5.014651	10.86524	15.28279	16.45393	16.45393	17.40078	17.40078	17.40078	17.40078	17.40078	17.40078	0.8191416
48006	1519	Avoca	MI	0	186.1572	260.9444	0.0514121	28.66021	28.71162	17.92343	2.352057	58899	5.7	0	164	21.42275	186.1572	0.0479815	0.0400944	0.0400944	0.0226268	0	0	0	0	0	0	0	0	0	0	0	0.0514121	2.352313	4.574538	4.702958	5.299697	8.295301	9.700637	9.700637	36.96025	38.32047	41.61244	41.61244	41.61244	41.61244	44.41958	44.41958	2.352313
48006	6569	Avoca	MI	0	186.1572	260.9444	0.0514121	28.66021	28.71162	17.92343	2.352057	58899	5.7	0	89	21.42275	186.1572	0.0479815	0.0400944	0.0400944	0.0226268	0	0	0	0	0	0	0	0	0	0	0	0.0514121	2.352313	4.574538	4.702958	5.299697	8.295301	9.700637	9.700637	36.96025	38.32047	41.61244	41.61244	41.61244	41.61244	44.41958	44.41958	2.352313
48006	4549	Avoca	MI	0	186.1572	260.9444	0.0514121	28.66021	28.71162	17.92343	2.352057	58899	5.7	0	214	21.42275	186.1572	0.0479815	0.0400944	0.0400944	0.0226268	0	0	0	0	0	0	0	0	0	0	0	0.0514121	2.352313	4.574538	4.702958	5.299697	8.295301	9.700637	9.700637	36.96025	38.32047	41.61244	41.61244	41.61244	41.61244	44.41958	44.41958	2.352313
48006	6569	Avoca	MI	0	186.1572	260.9444	0.0514121	28.66021	28.71162	17.92343	2.352057	58899	5.7	1	93	21.42275	186.1572	0.0479815	0.0400944	0.0400944	0.0226268	0	0	0	0	0	0	0	0	0	0	0	0.0514121	2.352313	4.574538	4.702958	5.299697	8.295301	9.700637	9.700637	36.96025	38.32047	41.61244	41.61244	41.61244	41.61244	44.41958	44.41958	2.352313
48006	1519	Avoca	MI	0	186.1572	260.9444	0.0514121	28.66021	28.71162	17.92343	2.352057	58899	5.7	1	130	21.42275	186.1572	0.0479815	0.0400944	0.0400944	0.0226268	0	0	0	0	0	0	0	0	0	0	0	0.0514121	2.352313	4.574538	4.702958	5.299697	8.295301	9.700637	9.700637	36.96025	38.32047	41.61244	41.61244	41.61244	41.61244	44.41958	44.41958	2.352313
48006	5054	Avoca	MI	0	186.1572	260.9444	0.0514121	28.66021	28.71162	17.92343	2.352057	58899	5.7	1	144	21.42275	186.1572	0.0479815	0.0400944	0.0400944	0.0226268	0	0	0	0	0	0	0	0	0	0	0	0.0514121	2.352313	4.574538	4.702958	5.299697	8.295301	9.700637	9.700637	36.96025	38.32047	41.61244	41.61244	41.61244	41.61244	44.41958	44.41958	2.352313
48006	8599	Avoca	MI	0	186.1572	260.9444	0.0514121	28.66021	28.71162	17.92343	2.352057	58899	5.7	1	22	21.42275	186.1572	0.0479815	0.0400944	0.0400944	0.0226268	0	0	0	0	0	0	0	0	0	0	0	0.0514121	2.352313	4.574538	4.702958	5.299697	8.295301	9.700637	9.700637	36.96025	38.32047	41.61244	41.61244	41.61244	41.61244	44.41958	44.41958	2.352313
48006	4549	Avoca	MI	0	186.1572	260.9444	0.0514121	28.66021	28.71162	17.92343	2.352057	58899	5.7	1	196	21.42275	186.1572	0.0479815	0.0400944	0.0400944	0.0226268	0	0	0	0	0	0	0	0	0	0	0	0.0514121	2.352313	4.574538	4.702958	5.299697	8.295301	9.700637	9.700637	36.96025	38.32047	41.61244	41.61244	41.61244	41.61244	44.41958	44.41958	2.352313
48006	3539	Avoca	MI	0	186.1572	260.9444	0.0514121	28.66021	28.71162	17.92343	2.352057	58899	5.7	0	132	21.42275	186.1572	0.0479815	0.0400944	0.0400944	0.0226268	0	0	0	0	0	0	0	0	0	0	0	0.0514121	2.352313	4.574538	4.702958	5.299697	8.295301	9.700637	9.700637	36.96025	38.32047	41.61244	41.61244	41.61244	41.61244	44.41958	44.41958	2.352313
48006	2024	Avoca	MI	1	186.1572	260.9444	0.0514121	28.66021	28.71162	17.92343	2.352057	58899	5.7	1	99	21.42275	186.1572	0.0479815	0.0400944	0.0400944	0.0226268	0	0	0	0	0	0	0	0	0	0	0	0.0514121	2.352313	4.574538	4.702958	5.299697	8.295301	9.700637	9.700637	36.96025	38.32047	41.61244	41.61244	41.61244	41.61244	44.41958	44.41958	2.352313
48006	4044	Avoca	MI	1	186.1572	260.9444	0.0514121	28.66021	28.71162	17.92343	2.352057	58899	5.7	0	164	21.42275	186.1572	0.0479815	0.0400944	0.0400944	0.0226268	0	0	0	0	0	0	0	0	0	0	0	0.0514121	2.352313	4.574538	4.702958	5.299697	8.295301	9.700637	9.700637	36.96025	38.32047	41.61244	41.61244	41.61244	41.61244	44.41958	44.41958	2.352313
48006	3034	Avoca	MI	0	186.1572	260.9444	0.0514121	28.66021	28.71162	17.92343	2.352057	58899	5.7	0	98	21.42275	186.1572	0.0479815	0.0400944	0.0400944	0.0226268	0	0	0	0	0	0	0	0	0	0	0	0.0514121	2.352313	4.574538	4.702958	5.299697	8.295301	9.700637	9.700637	36.96025	38.32047	41.61244	41.61244	41.61244	41.61244	44.41958	44.41958	2.352313
48006	8084	Avoca	MI	0	186.1572	260.9444	0.0514121	28.66021	28.71162	17.92343	2.352057	58899	5.7	0	44	21.42275	186.1572	0.0479815	0.0400944	0.0400944	0.0226268	0	0	0	0	0	0	0	0	0	0	0	0.0514121	2.352313	4.574538	4.702958	5.299697	8.295301	9.700637	9.700637	36.96025	38.32047	41.61244	41.61244	41.61244	41.61244	44.41958	44.41958	2.352313
48006	8599	Avoca	MI	0	186.1572	260.9444	0.0514121	28.66021	28.71162	17.92343	2.352057	58899	5.7	0	11	21.42275	186.1572	0.0479815	0.0400944	0.0400944	0.0226268	0	0	0	0	0	0	0	0	0	0	0	0.0514121	2.352313	4.574538	4.702958	5.299697	8.295301	9.700637	9.700637	36.96025	38.32047	41.61244	41.61244	41.61244	41.61244	44.41958	44.41958	2.352313
48006	5054	Avoca	MI	1	186.1572	260.9444	0.0514121	28.66021	28.71162	17.92343	2.352057	58899	5.7	0	185	21.42275	186.1572	0.0479815	0.0400944	0.0400944	0.0226268	0	0	0	0	0	0	0	0	0	0	0	0.0514121	2.352313	4.574538	4.702958	5.299697	8.295301	9.700637	9.700637	36.96025	38.32047	41.61244	41.61244	41.61244	41.61244	44.41958	44.41958	2.352313
48006	7579	Avoca	MI	0	186.1572	260.9444	0.0514121	28.66021	28.71162	17.92343	2.352057	58899	5.7	1	37	21.42275	186.1572	0.0479815	0.0400944	0.0400944	0.0226268	0	0	0	0	0	0	0	0	0	0	0	0.0514121	2.352313	4.574538	4.702958	5.299697	8.295301	9.700637	9.700637	36.96025	38.32047	41.61244	41.61244	41.61244	41.61244	44.41958	44.41958	2.352313
48006	4044	Avoca	MI	0	186.1572	260.9444	0.0514121	28.66021	28.71162	17.92343	2.352057	58899	5.7	1	170	21.42275	186.1572	0.0479815	0.0400944	0.0400944	0.0226268	0	0	0	0	0	0	0	0	0	0	0	0.0514121	2.352313	4.574538	4.702958	5.299697	8.295301	9.700637	9.700637	36.96025	38.32047	41.61244	41.61244	41.61244	41.61244	44.41958	44.41958	2.352313
48006	2529	Avoca	MI	0	186.1572	260.9444	0.0514121	28.66021	28.71162	17.92343	2.352057	58899	5.7	0	84	21.42275	186.1572	0.0479815	0.0400944	0.0400944	0.0226268	0	0	0	0	0	0	0	0	0	0	0	0.0514121	2.352313	4.574538	4.702958	5.299697	8.295301	9.700637	9.700637	36.96025	38.32047	41.61244	41.61244	41.61244	41.61244	44.41958	44.41958	2.352313
48006	6064	Avoca	MI	0	186.1572	260.9444	0.0514121	28.66021	28.71162	17.92343	2.352057	58899	5.7	0	106	21.42275	186.1572	0.0479815	0.0400944	0.0400944	0.0226268	0	0	0	0	0	0	0	0	0	0	0	0.0514121	2.352313	4.574538	4.702958	5.299697	8.295301	9.700637	9.700637	36.96025	38.32047	41.61244	41.61244	41.61244	41.61244	44.41958	44.41958	2.352313
48006	8084	Avoca	MI	0	186.1572	260.9444	0.0514121	28.66021	28.71162	17.92343	2.352057	58899	5.7	1	33	21.42275	186.1572	0.0479815	0.0400944	0.0400944	0.0226268	0	0	0	0	0	0	0	0	0	0	0	0.0514121	2.352313	4.574538	4.702958	5.299697	8.295301	9.700637	9.700637	36.96025	38.32047	41.61244	41.61244	41.61244	41.61244	44.41958	44.41958	2.352313
48006	3034	Avoca	MI	0	186.1572	260.9444	0.0514121	28.66021	28.71162	17.92343	2.352057	58899	5.7	1	97	21.42275	186.1572	0.0479815	0.0400944	0.0400944	0.0226268	0	0	0	0	0	0	0	0	0	0	0	0.0514121	2.352313	4.574538	4.702958	5.299697	8.295301	9.700637	9.700637	36.96025	38.32047	41.61244	41.61244	41.61244	41.61244	44.41958	44.41958	2.352313
48006	7074	Avoca	MI	0	186.1572	260.9444	0.0514121	28.66021	28.71162	17.92343	2.352057	58899	5.7	1	53	21.42275	186.1572	0.0479815	0.0400944	0.0400944	0.0226268	0	0	0	0	0	0	0	0	0	0	0	0.0514121	2.352313	4.574538	4.702958	5.299697	8.295301	9.700637	9.700637	36.96025	38.32047	41.61244	41.61244	41.61244	41.61244	44.41958	44.41958	2.352313
48006	2529	Avoca	MI	0	186.1572	260.9444	0.0514121	28.66021	28.71162	17.92343	2.352057	58899	5.7	1	75	21.42275	186.1572	0.0479815	0.0400944	0.0400944	0.0226268	0	0	0	0	0	0	0	0	0	0	0	0.0514121	2.352313	4.574538	4.702958	5.299697	8.295301	9.700637	9.700637	36.96025	38.32047	41.61244	41.61244	41.61244	41.61244	44.41958	44.41958	2.352313
48006	6064	Avoca	MI	0	186.1572	260.9444	0.0514121	28.66021	28.71162	17.92343	2.352057	58899	5.7	1	96	21.42275	186.1572	0.0479815	0.0400944	0.0400944	0.0226268	0	0	0	0	0	0	0	0	0	0	0	0.0514121	2.352313	4.574538	4.702958	5.299697	8.295301	9.700637	9.700637	36.96025	38.32047	41.61244	41.61244	41.61244	41.61244	44.41958	44.41958	2.352313
48006	5559	Avoca	MI	0	186.1572	260.9444	0.0514121	28.66021	28.71162	17.92343	2.352057	58899	5.7	1	137	21.42275	186.1572	0.0479815	0.0400944	0.0400944	0.0226268	0	0	0	0	0	0	0	0	0	0	0	0.0514121	2.352313	4.574538	4.702958	5.299697	8.295301	9.700637	9.700637	36.96025	38.32047	41.61244	41.61244	41.61244	41.61244	44.41958	44.41958	2.352313
48006	7579	Avoca	MI	0	186.1572	260.9444	0.0514121	28.66021	28.71162	17.92343	2.352057	58899	5.7	0	38	21.42275	186.1572	0.0479815	0.0400944	0.0400944	0.0226268	0	0	0	0	0	0	0	0	0	0	0	0.0514121	2.352313	4.574538	4.702958	5.299697	8.295301	9.700637	9.700637	36.96025	38.32047	41.61244	41.61244	41.61244	41.61244	44.41958	44.41958	2.352313
48006	7074	Avoca	MI	0	186.1572	260.9444	0.0514121	28.66021	28.71162	17.92343	2.352057	58899	5.7	0	75	21.42275	186.1572	0.0479815	0.0400944	0.0400944	0.0226268	0	0	0	0	0	0	0	0	0	0	0	0.0514121	2.352313	4.574538	4.702958	5.299697	8.295301	9.700637	9.700637	36.96025	38.32047	41.61244	41.61244	41.61244	41.61244	44.41958	44.41958	2.352313
48006	3539	Avoca	MI	0	186.1572	260.9444	0.0514121	28.66021	28.71162	17.92343	2.352057	58899	5.7	1	130	21.42275	186.1572	0.0479815	0.0400944	0.0400944	0.0226268	0	0	0	0	0	0	0	0	0	0	0	0.0514121	2.352313	4.574538	4.702958	5.299697	8.295301	9.700637	9.700637	36.96025	38.32047	41.61244	41.61244	41.61244	41.61244	44.41958	44.41958	2.352313
48006	5559	Avoca	MI	1	186.1572	260.9444	0.0514121	28.66021	28.71162	17.92343	2.352057	58899	5.7	0	142	21.42275	186.1572	0.0479815	0.0400944	0.0400944	0.0226268	0	0	0	0	0	0	0	0	0	0	0	0.0514121	2.352313	4.574538	4.702958	5.299697	8.295301	9.700637	9.700637	36.96025	38.32047	41.61244	41.61244	41.61244	41.61244	44.41958	44.41958	2.352313
48006	2024	Avoca	MI	4	186.1572	260.9444	0.0514121	28.66021	28.71162	17.92343	2.352057	58899	5.7	0	108	21.42275	186.1572	0.0479815	0.0400944	0.0400944	0.0226268	0	0	0	0	0	0	0	0	0	0	0	0.0514121	2.352313	4.574538	4.702958	5.299697	8.295301	9.700637	9.700637	36.96025	38.32047	41.61244	41.61244	41.61244	41.61244	44.41958	44.41958	2.352313
48009	7579	Birmingham	MI	0	12.60326	12.60326	0.3869887	-2.29E-07	0.3869885	25.7126	1.07864	108135	2.7	0	220	1596.809	12.60326	0.312483	0.312483	0.312483	0	0	0	0	0	0	0	0	0	0	0	0	0.3869887	1.078955	1.346048	1.346048	2.098898	2.098898	4.918641	4.918641	6.518731	6.518731	7.38137	7.38137	7.38137	9.04608	9.04608	10.76773	1.078955
48009	5559	Birmingham	MI	3	12.60326	12.60326	0.3869887	-2.29E-07	0.3869885	25.7126	1.07864	108135	2.7	0	664	1596.809	12.60326	0.312483	0.312483	0.312483	0	0	0	0	0	0	0	0	0	0	0	0	0.3869887	1.078955	1.346048	1.346048	2.098898	2.098898	4.918641	4.918641	6.518731	6.518731	7.38137	7.38137	7.38137	9.04608	9.04608	10.76773	1.078955
48009	1519	Birmingham	MI	2	12.60326	12.60326	0.3869887	-2.29E-07	0.3869885	25.7126	1.07864	108135	2.7	0	554	1596.809	12.60326	0.312483	0.312483	0.312483	0	0	0	0	0	0	0	0	0	0	0	0	0.3869887	1.078955	1.346048	1.346048	2.098898	2.098898	4.918641	4.918641	6.518731	6.518731	7.38137	7.38137	7.38137	9.04608	9.04608	10.76773	1.078955
48009	7074	Birmingham	MI	3	12.60326	12.60326	0.3869887	-2.29E-07	0.3869885	25.7126	1.07864	108135	2.7	0	251	1596.809	12.60326	0.312483	0.312483	0.312483	0	0	0	0	0	0	0	0	0	0	0	0	0.3869887	1.078955	1.346048	1.346048	2.098898	2.098898	4.918641	4.918641	6.518731	6.518731	7.38137	7.38137	7.38137	9.04608	9.04608	10.76773	1.078955
48009	4549	Birmingham	MI	0	12.60326	12.60326	0.3869887	-2.29E-07	0.3869885	25.7126	1.07864	108135	2.7	0	855	1596.809	12.60326	0.312483	0.312483	0.312483	0	0	0	0	0	0	0	0	0	0	0	0	0.3869887	1.078955	1.346048	1.346048	2.098898	2.098898	4.918641	4.918641	6.518731	6.518731	7.38137	7.38137	7.38137	9.04608	9.04608	10.76773	1.078955
48009	3034	Birmingham	MI	4	12.60326	12.60326	0.3869887	-2.29E-07	0.3869885	25.7126	1.07864	108135	2.7	0	602	1596.809	12.60326	0.312483	0.312483	0.312483	0	0	0	0	0	0	0	0	0	0	0	0	0.3869887	1.078955	1.346048	1.346048	2.098898	2.098898	4.918641	4.918641	6.518731	6.518731	7.38137	7.38137	7.38137	9.04608	9.04608	10.76773	1.078955
48009	2529	Birmingham	MI	2	12.60326	12.60326	0.3869887	-2.29E-07	0.3869885	25.7126	1.07864	108135	2.7	0	504	1596.809	12.60326	0.312483	0.312483	0.312483	0	0	0	0	0	0	0	0	0	0	0	0	0.3869887	1.078955	1.346048	1.346048	2.098898	2.098898	4.918641	4.918641	6.518731	6.518731	7.38137	7.38137	7.38137	9.04608	9.04608	10.76773	1.078955
48009	6064	Birmingham	MI	4	12.60326	12.60326	0.3869887	-2.29E-07	0.3869885	25.7126	1.07864	108135	2.7	0	601	1596.809	12.60326	0.312483	0.312483	0.312483	0	0	0	0	0	0	0	0	0	0	0	0	0.3869887	1.078955	1.346048	1.346048	2.098898	2.098898	4.918641	4.918641	6.518731	6.518731	7.38137	7.38137	7.38137	9.04608	9.04608	10.76773	1.078955
48009	3539	Birmingham	MI	3	12.60326	12.60326	0.3869887	-2.29E-07	0.3869885	25.7126	1.07864	108135	2.7	0	716	1596.809	12.60326	0.312483	0.312483	0.312483	0	0	0	0	0	0	0	0	0	0	0	0	0.3869887	1.078955	1.346048	1.346048	2.098898	2.098898	4.918641	4.918641	6.518731	6.518731	7.38137	7.38137	7.38137	9.04608	9.04608	10.76773	1.078955
48009	4549	Birmingham	MI	1	12.60326	12.60326	0.3869887	-2.29E-07	0.3869885	25.7126	1.07864	108135	2.7	1	855	1596.809	12.60326	0.312483	0.312483	0.312483	0	0	0	0	0	0	0	0	0	0	0	0	0.3869887	1.078955	1.346048	1.346048	2.098898	2.098898	4.918641	4.918641	6.518731	6.518731	7.38137	7.38137	7.38137	9.04608	9.04608	10.76773	1.078955
48009	3034	Birmingham	MI	0	12.60326	12.60326	0.3869887	-2.29E-07	0.3869885	25.7126	1.07864	108135	2.7	1	670	1596.809	12.60326	0.312483	0.312483	0.312483	0	0	0	0	0	0	0	0	0	0	0	0	0.3869887	1.078955	1.346048	1.346048	2.098898	2.098898	4.918641	4.918641	6.518731	6.518731	7.38137	7.38137	7.38137	9.04608	9.04608	10.76773	1.078955
48009	5559	Birmingham	MI	3	12.60326	12.60326	0.3869887	-2.29E-07	0.3869885	25.7126	1.07864	108135	2.7	1	752	1596.809	12.60326	0.312483	0.312483	0.312483	0	0	0	0	0	0	0	0	0	0	0	0	0.3869887	1.078955	1.346048	1.346048	2.098898	2.098898	4.918641	4.918641	6.518731	6.518731	7.38137	7.38137	7.38137	9.04608	9.04608	10.76773	1.078955
48009	2529	Birmingham	MI	0	12.60326	12.60326	0.3869887	-2.29E-07	0.3869885	25.7126	1.07864	108135	2.7	1	605	1596.809	12.60326	0.312483	0.312483	0.312483	0	0	0	0	0	0	0	0	0	0	0	0	0.3869887	1.078955	1.346048	1.346048	2.098898	2.098898	4.918641	4.918641	6.518731	6.518731	7.38137	7.38137	7.38137	9.04608	9.04608	10.76773	1.078955
48009	7074	Birmingham	MI	0	12.60326	12.60326	0.3869887	-2.29E-07	0.3869885	25.7126	1.07864	108135	2.7	1	310	1596.809	12.60326	0.312483	0.312483	0.312483	0	0	0	0	0	0	0	0	0	0	0	0	0.3869887	1.078955	1.346048	1.346048	2.098898	2.098898	4.918641	4.918641	6.518731	6.518731	7.38137	7.38137	7.38137	9.04608	9.04608	10.76773	1.078955
48009	5054	Birmingham	MI	2	12.60326	12.60326	0.3869887	-2.29E-07	0.3869885	25.7126	1.07864	108135	2.7	0	781	1596.809	12.60326	0.312483	0.312483	0.312483	0	0	0	0	0	0	0	0	0	0	0	0	0.3869887	1.078955	1.346048	1.346048	2.098898	2.098898	4.918641	4.918641	6.518731	6.518731	7.38137	7.38137	7.38137	9.04608	9.04608	10.76773	1.078955
48009	3539	Birmingham	MI	0	12.60326	12.60326	0.3869887	-2.29E-07	0.3869885	25.7126	1.07864	108135	2.7	1	830	1596.809	12.60326	0.312483	0.312483	0.312483	0	0	0	0	0	0	0	0	0	0	0	0	0.3869887	1.078955	1.346048	1.346048	2.098898	2.098898	4.918641	4.918641	6.518731	6.518731	7.38137	7.38137	7.38137	9.04608	9.04608	10.76773	1.078955
48009	5054	Birmingham	MI	4	12.60326	12.60326	0.3869887	-2.29E-07	0.3869885	25.7126	1.07864	108135	2.7	1	853	1596.809	12.60326	0.312483	0.312483	0.312483	0	0	0	0	0	0	0	0	0	0	0	0	0.3869887	1.078955	1.346048	1.346048	2.098898	2.098898	4.918641	4.918641	6.518731	6.518731	7.38137	7.38137	7.38137	9.04608	9.04608	10.76773	1.078955
48009	4044	Birmingham	MI	0	12.60326	12.60326	0.3869887	-2.29E-07	0.3869885	25.7126	1.07864	108135	2.7	0	785	1596.809	12.60326	0.312483	0.312483	0.312483	0	0	0	0	0	0	0	0	0	0	0	0	0.3869887	1.078955	1.346048	1.346048	2.098898	2.098898	4.918641	4.918641	6.518731	6.518731	7.38137	7.38137	7.38137	9.04608	9.04608	10.76773	1.078955
48009	8599	Birmingham	MI	1	12.60326	12.60326	0.3869887	-2.29E-07	0.3869885	25.7126	1.07864	108135	2.7	1	322	1596.809	12.60326	0.312483	0.312483	0.312483	0	0	0	0	0	0	0	0	0	0	0	0	0.3869887	1.078955	1.346048	1.346048	2.098898	2.098898	4.918641	4.918641	6.518731	6.518731	7.38137	7.38137	7.38137	9.04608	9.04608	10.76773	1.078955
48009	7579	Birmingham	MI	0	12.60326	12.60326	0.3869887	-2.29E-07	0.3869885	25.7126	1.07864	108135	2.7	1	262	1596.809	12.60326	0.312483	0.312483	0.312483	0	0	0	0	0	0	0	0	0	0	0	0	0.3869887	1.078955	1.346048	1.346048	2.098898	2.098898	4.918641	4.918641	6.518731	6.518731	7.38137	7.38137	7.38137	9.04608	9.04608	10.76773	1.078955
48009	8084	Birmingham	MI	0	12.60326	12.60326	0.3869887	-2.29E-07	0.3869885	25.7126	1.07864	108135	2.7	1	247	1596.809	12.60326	0.312483	0.312483	0.312483	0	0	0	0	0	0	0	0	0	0	0	0	0.3869887	1.078955	1.346048	1.346048	2.098898	2.098898	4.918641	4.918641	6.518731	6.518731	7.38137	7.38137	7.38137	9.04608	9.04608	10.76773	1.078955
48009	2024	Birmingham	MI	7	12.60326	12.60326	0.3869887	-2.29E-07	0.3869885	25.7126	1.07864	108135	2.7	0	266	1596.809	12.60326	0.312483	0.312483	0.312483	0	0	0	0	0	0	0	0	0	0	0	0	0.3869887	1.078955	1.346048	1.346048	2.098898	2.098898	4.918641	4.918641	6.518731	6.518731	7.38137	7.38137	7.38137	9.04608	9.04608	10.76773	1.078955
48009	1519	Birmingham	MI	3	12.60326	12.60326	0.3869887	-2.29E-07	0.3869885	25.7126	1.07864	108135	2.7	1	502	1596.809	12.60326	0.312483	0.312483	0.312483	0	0	0	0	0	0	0	0	0	0	0	0	0.3869887	1.078955	1.346048	1.346048	2.098898	2.098898	4.918641	4.918641	6.518731	6.518731	7.38137	7.38137	7.38137	9.04608	9.04608	10.76773	1.078955
48009	6569	Birmingham	MI	2	12.60326	12.60326	0.3869887	-2.29E-07	0.3869885	25.7126	1.07864	108135	2.7	0	443	1596.809	12.60326	0.312483	0.312483	0.312483	0	0	0	0	0	0	0	0	0	0	0	0	0.3869887	1.078955	1.346048	1.346048	2.098898	2.098898	4.918641	4.918641	6.518731	6.518731	7.38137	7.38137	7.38137	9.04608	9.04608	10.76773	1.078955
48009	2024	Birmingham	MI	3	12.60326	12.60326	0.3869887	-2.29E-07	0.3869885	25.7126	1.07864	108135	2.7	1	250	1596.809	12.60326	0.312483	0.312483	0.312483	0	0	0	0	0	0	0	0	0	0	0	0	0.3869887	1.078955	1.346048	1.346048	2.098898	2.098898	4.918641	4.918641	6.518731	6.518731	7.38137	7.38137	7.38137	9.04608	9.04608	10.76773	1.078955
48009	8599	Birmingham	MI	0	12.60326	12.60326	0.3869887	-2.29E-07	0.3869885	25.7126	1.07864	108135	2.7	0	158	1596.809	12.60326	0.312483	0.312483	0.312483	0	0	0	0	0	0	0	0	0	0	0	0	0.3869887	1.078955	1.346048	1.346048	2.098898	2.098898	4.918641	4.918641	6.518731	6.518731	7.38137	7.38137	7.38137	9.04608	9.04608	10.76773	1.078955
48009	6064	Birmingham	MI	0	12.60326	12.60326	0.3869887	-2.29E-07	0.3869885	25.7126	1.07864	108135	2.7	1	668	1596.809	12.60326	0.312483	0.312483	0.312483	0	0	0	0	0	0	0	0	0	0	0	0	0.3869887	1.078955	1.346048	1.346048	2.098898	2.098898	4.918641	4.918641	6.518731	6.518731	7.38137	7.38137	7.38137	9.04608	9.04608	10.76773	1.078955
48009	8084	Birmingham	MI	0	12.60326	12.60326	0.3869887	-2.29E-07	0.3869885	25.7126	1.07864	108135	2.7	0	169	1596.809	12.60326	0.312483	0.312483	0.312483	0	0	0	0	0	0	0	0	0	0	0	0	0.3869887	1.078955	1.346048	1.346048	2.098898	2.098898	4.918641	4.918641	6.518731	6.518731	7.38137	7.38137	7.38137	9.04608	9.04608	10.76773	1.078955
48009	6569	Birmingham	MI	1	12.60326	12.60326	0.3869887	-2.29E-07	0.3869885	25.7126	1.07864	108135	2.7	1	455	1596.809	12.60326	0.312483	0.312483	0.312483	0	0	0	0	0	0	0	0	0	0	0	0	0.3869887	1.078955	1.346048	1.346048	2.098898	2.098898	4.918641	4.918641	6.518731	6.518731	7.38137	7.38137	7.38137	9.04608	9.04608	10.76773	1.078955
48009	4044	Birmingham	MI	0	12.60326	12.60326	0.3869887	-2.29E-07	0.3869885	25.7126	1.07864	108135	2.7	1	849	1596.809	12.60326	0.312483	0.312483	0.312483	0	0	0	0	0	0	0	0	0	0	0	0	0.3869887	1.078955	1.346048	1.346048	2.098898	2.098898	4.918641	4.918641	6.518731	6.518731	7.38137	7.38137	7.38137	9.04608	9.04608	10.76773	1.078955
48014	2529	Capac	MI	2	95.36809	95.36809	0.0168933	-2.79E-08	0.0168933	36.12119	3.013154	54702	9.2	0	114	44.35446	95.36809	0	0	0	0	0	0	0	0	0	0	0	0	0	0	0	0.0168933	3.013694	6.11963	6.273671	6.451568	6.451568	14.54376	18.32085	18.57592	20.17315	24.57274	24.57274	24.57274	24.57274	27.18659	27.18659	3.013694
48014	8599	Capac	MI	0	95.36809	95.36809	0.0168933	-2.79E-08	0.0168933	36.12119	3.013154	54702	9.2	1	58	44.35446	95.36809	0	0	0	0	0	0	0	0	0	0	0	0	0	0	0	0.0168933	3.013694	6.11963	6.273671	6.451568	6.451568	14.54376	18.32085	18.57592	20.17315	24.57274	24.57274	24.57274	24.57274	27.18659	27.18659	3.013694
48014	7074	Capac	MI	0	95.36809	95.36809	0.0168933	-2.79E-08	0.0168933	36.12119	3.013154	54702	9.2	0	46	44.35446	95.36809	0	0	0	0	0	0	0	0	0	0	0	0	0	0	0	0.0168933	3.013694	6.11963	6.273671	6.451568	6.451568	14.54376	18.32085	18.57592	20.17315	24.57274	24.57274	24.57274	24.57274	27.18659	27.18659	3.013694
48014	8084	Capac	MI	0	95.36809	95.36809	0.0168933	-2.79E-08	0.0168933	36.12119	3.013154	54702	9.2	0	25	44.35446	95.36809	0	0	0	0	0	0	0	0	0	0	0	0	0	0	0	0.0168933	3.013694	6.11963	6.273671	6.451568	6.451568	14.54376	18.32085	18.57592	20.17315	24.57274	24.57274	24.57274	24.57274	27.18659	27.18659	3.013694
48014	4044	Capac	MI	0	95.36809	95.36809	0.0168933	-2.79E-08	0.0168933	36.12119	3.013154	54702	9.2	1	154	44.35446	95.36809	0	0	0	0	0	0	0	0	0	0	0	0	0	0	0	0.0168933	3.013694	6.11963	6.273671	6.451568	6.451568	14.54376	18.32085	18.57592	20.17315	24.57274	24.57274	24.57274	24.57274	27.18659	27.18659	3.013694
48014	4549	Capac	MI	1	95.36809	95.36809	0.0168933	-2.79E-08	0.0168933	36.12119	3.013154	54702	9.2	1	172	44.35446	95.36809	0	0	0	0	0	0	0	0	0	0	0	0	0	0	0	0.0168933	3.013694	6.11963	6.273671	6.451568	6.451568	14.54376	18.32085	18.57592	20.17315	24.57274	24.57274	24.57274	24.57274	27.18659	27.18659	3.013694
48014	5054	Capac	MI	1	95.36809	95.36809	0.0168933	-2.79E-08	0.0168933	36.12119	3.013154	54702	9.2	0	164	44.35446	95.36809	0	0	0	0	0	0	0	0	0	0	0	0	0	0	0	0.0168933	3.013694	6.11963	6.273671	6.451568	6.451568	14.54376	18.32085	18.57592	20.17315	24.57274	24.57274	24.57274	24.57274	27.18659	27.18659	3.013694
48014	3539	Capac	MI	0	95.36809	95.36809	0.0168933	-2.79E-08	0.0168933	36.12119	3.013154	54702	9.2	0	135	44.35446	95.36809	0	0	0	0	0	0	0	0	0	0	0	0	0	0	0	0.0168933	3.013694	6.11963	6.273671	6.451568	6.451568	14.54376	18.32085	18.57592	20.17315	24.57274	24.57274	24.57274	24.57274	27.18659	27.18659	3.013694
48014	6569	Capac	MI	0	95.36809	95.36809	0.0168933	-2.79E-08	0.0168933	36.12119	3.013154	54702	9.2	0	58	44.35446	95.36809	0	0	0	0	0	0	0	0	0	0	0	0	0	0	0	0.0168933	3.013694	6.11963	6.273671	6.451568	6.451568	14.54376	18.32085	18.57592	20.17315	24.57274	24.57274	24.57274	24.57274	27.18659	27.18659	3.013694
48014	6064	Capac	MI	0	95.36809	95.36809	0.0168933	-2.79E-08	0.0168933	36.12119	3.013154	54702	9.2	0	115	44.35446	95.36809	0	0	0	0	0	0	0	0	0	0	0	0	0	0	0	0.0168933	3.013694	6.11963	6.273671	6.451568	6.451568	14.54376	18.32085	18.57592	20.17315	24.57274	24.57274	24.57274	24.57274	27.18659	27.18659	3.013694
48014	5559	Capac	MI	0	95.36809	95.36809	0.0168933	-2.79E-08	0.0168933	36.12119	3.013154	54702	9.2	1	122	44.35446	95.36809	0	0	0	0	0	0	0	0	0	0	0	0	0	0	0	0.0168933	3.013694	6.11963	6.273671	6.451568	6.451568	14.54376	18.32085	18.57592	20.17315	24.57274	24.57274	24.57274	24.57274	27.18659	27.18659	3.013694
48014	7074	Capac	MI	1	95.36809	95.36809	0.0168933	-2.79E-08	0.0168933	36.12119	3.013154	54702	9.2	1	50	44.35446	95.36809	0	0	0	0	0	0	0	0	0	0	0	0	0	0	0	0.0168933	3.013694	6.11963	6.273671	6.451568	6.451568	14.54376	18.32085	18.57592	20.17315	24.57274	24.57274	24.57274	24.57274	27.18659	27.18659	3.013694
48014	4044	Capac	MI	0	95.36809	95.36809	0.0168933	-2.79E-08	0.0168933	36.12119	3.013154	54702	9.2	0	160	44.35446	95.36809	0	0	0	0	0	0	0	0	0	0	0	0	0	0	0	0.0168933	3.013694	6.11963	6.273671	6.451568	6.451568	14.54376	18.32085	18.57592	20.17315	24.57274	24.57274	24.57274	24.57274	27.18659	27.18659	3.013694
48014	1519	Capac	MI	0	95.36809	95.36809	0.0168933	-2.79E-08	0.0168933	36.12119	3.013154	54702	9.2	1	162	44.35446	95.36809	0	0	0	0	0	0	0	0	0	0	0	0	0	0	0	0.0168933	3.013694	6.11963	6.273671	6.451568	6.451568	14.54376	18.32085	18.57592	20.17315	24.57274	24.57274	24.57274	24.57274	27.18659	27.18659	3.013694
48014	8599	Capac	MI	0	95.36809	95.36809	0.0168933	-2.79E-08	0.0168933	36.12119	3.013154	54702	9.2	0	26	44.35446	95.36809	0	0	0	0	0	0	0	0	0	0	0	0	0	0	0	0.0168933	3.013694	6.11963	6.273671	6.451568	6.451568	14.54376	18.32085	18.57592	20.17315	24.57274	24.57274	24.57274	24.57274	27.18659	27.18659	3.013694
48014	5054	Capac	MI	0	95.36809	95.36809	0.0168933	-2.79E-08	0.0168933	36.12119	3.013154	54702	9.2	1	163	44.35446	95.36809	0	0	0	0	0	0	0	0	0	0	0	0	0	0	0	0.0168933	3.013694	6.11963	6.273671	6.451568	6.451568	14.54376	18.32085	18.57592	20.17315	24.57274	24.57274	24.57274	24.57274	27.18659	27.18659	3.013694
48014	2529	Capac	MI	0	95.36809	95.36809	0.0168933	-2.79E-08	0.0168933	36.12119	3.013154	54702	9.2	1	134	44.35446	95.36809	0	0	0	0	0	0	0	0	0	0	0	0	0	0	0	0.0168933	3.013694	6.11963	6.273671	6.451568	6.451568	14.54376	18.32085	18.57592	20.17315	24.57274	24.57274	24.57274	24.57274	27.18659	27.18659	3.013694
48014	3539	Capac	MI	0	95.36809	95.36809	0.0168933	-2.79E-08	0.0168933	36.12119	3.013154	54702	9.2	1	131	44.35446	95.36809	0	0	0	0	0	0	0	0	0	0	0	0	0	0	0	0.0168933	3.013694	6.11963	6.273671	6.451568	6.451568	14.54376	18.32085	18.57592	20.17315	24.57274	24.57274	24.57274	24.57274	27.18659	27.18659	3.013694
48014	6064	Capac	MI	0	95.36809	95.36809	0.0168933	-2.79E-08	0.0168933	36.12119	3.013154	54702	9.2	1	96	44.35446	95.36809	0	0	0	0	0	0	0	0	0	0	0	0	0	0	0	0.0168933	3.013694	6.11963	6.273671	6.451568	6.451568	14.54376	18.32085	18.57592	20.17315	24.57274	24.57274	24.57274	24.57274	27.18659	27.18659	3.013694
48014	1519	Capac	MI	0	95.36809	95.36809	0.0168933	-2.79E-08	0.0168933	36.12119	3.013154	54702	9.2	0	204	44.35446	95.36809	0	0	0	0	0	0	0	0	0	0	0	0	0	0	0	0.0168933	3.013694	6.11963	6.273671	6.451568	6.451568	14.54376	18.32085	18.57592	20.17315	24.57274	24.57274	24.57274	24.57274	27.18659	27.18659	3.013694
48014	3034	Capac	MI	0	95.36809	95.36809	0.0168933	-2.79E-08	0.0168933	36.12119	3.013154	54702	9.2	0	130	44.35446	95.36809	0	0	0	0	0	0	0	0	0	0	0	0	0	0	0	0.0168933	3.013694	6.11963	6.273671	6.451568	6.451568	14.54376	18.32085	18.57592	20.17315	24.57274	24.57274	24.57274	24.57274	27.18659	27.18659	3.013694
48014	8084	Capac	MI	0	95.36809	95.36809	0.0168933	-2.79E-08	0.0168933	36.12119	3.013154	54702	9.2	1	30	44.35446	95.36809	0	0	0	0	0	0	0	0	0	0	0	0	0	0	0	0.0168933	3.013694	6.11963	6.273671	6.451568	6.451568	14.54376	18.32085	18.57592	20.17315	24.57274	24.57274	24.57274	24.57274	27.18659	27.18659	3.013694
48014	6569	Capac	MI	0	95.36809	95.36809	0.0168933	-2.79E-08	0.0168933	36.12119	3.013154	54702	9.2	1	89	44.35446	95.36809	0	0	0	0	0	0	0	0	0	0	0	0	0	0	0	0.0168933	3.013694	6.11963	6.273671	6.451568	6.451568	14.54376	18.32085	18.57592	20.17315	24.57274	24.57274	24.57274	24.57274	27.18659	27.18659	3.013694
48014	4549	Capac	MI	0	95.36809	95.36809	0.0168933	-2.79E-08	0.0168933	36.12119	3.013154	54702	9.2	0	166	44.35446	95.36809	0	0	0	0	0	0	0	0	0	0	0	0	0	0	0	0.0168933	3.013694	6.11963	6.273671	6.451568	6.451568	14.54376	18.32085	18.57592	20.17315	24.57274	24.57274	24.57274	24.57274	27.18659	27.18659	3.013694
48014	5559	Capac	MI	0	95.36809	95.36809	0.0168933	-2.79E-08	0.0168933	36.12119	3.013154	54702	9.2	0	147	44.35446	95.36809	0	0	0	0	0	0	0	0	0	0	0	0	0	0	0	0.0168933	3.013694	6.11963	6.273671	6.451568	6.451568	14.54376	18.32085	18.57592	20.17315	24.57274	24.57274	24.57274	24.57274	27.18659	27.18659	3.013694
48014	2024	Capac	MI	1	95.36809	95.36809	0.0168933	-2.79E-08	0.0168933	36.12119	3.013154	54702	9.2	0	105	44.35446	95.36809	0	0	0	0	0	0	0	0	0	0	0	0	0	0	0	0.0168933	3.013694	6.11963	6.273671	6.451568	6.451568	14.54376	18.32085	18.57592	20.17315	24.57274	24.57274	24.57274	24.57274	27.18659	27.18659	3.013694
48014	7579	Capac	MI	0	95.36809	95.36809	0.0168933	-2.79E-08	0.0168933	36.12119	3.013154	54702	9.2	1	40	44.35446	95.36809	0	0	0	0	0	0	0	0	0	0	0	0	0	0	0	0.0168933	3.013694	6.11963	6.273671	6.451568	6.451568	14.54376	18.32085	18.57592	20.17315	24.57274	24.57274	24.57274	24.57274	27.18659	27.18659	3.013694
48014	2024	Capac	MI	0	95.36809	95.36809	0.0168933	-2.79E-08	0.0168933	36.12119	3.013154	54702	9.2	1	134	44.35446	95.36809	0	0	0	0	0	0	0	0	0	0	0	0	0	0	0	0.0168933	3.013694	6.11963	6.273671	6.451568	6.451568	14.54376	18.32085	18.57592	20.17315	24.57274	24.57274	24.57274	24.57274	27.18659	27.18659	3.013694
48014	3034	Capac	MI	0	95.36809	95.36809	0.0168933	-2.79E-08	0.0168933	36.12119	3.013154	54702	9.2	1	119	44.35446	95.36809	0	0	0	0	0	0	0	0	0	0	0	0	0	0	0	0.0168933	3.013694	6.11963	6.273671	6.451568	6.451568	14.54376	18.32085	18.57592	20.17315	24.57274	24.57274	24.57274	24.57274	27.18659	27.18659	3.013694
48014	7579	Capac	MI	0	95.36809	95.36809	0.0168933	-2.79E-08	0.0168933	36.12119	3.013154	54702	9.2	0	47	44.35446	95.36809	0	0	0	0	0	0	0	0	0	0	0	0	0	0	0	0.0168933	3.013694	6.11963	6.273671	6.451568	6.451568	14.54376	18.32085	18.57592	20.17315	24.57274	24.57274	24.57274	24.57274	27.18659	27.18659	3.013694
48015	3034	Center Line	MI	0	4.271005	97.91575	0	95.63808	95.63808	11.3307	1.674028	33817	16.2	0	243	1933.269	4.271005	0	0	0	0	0	0	0	0	0	0	0	0	0	0	0	0	1.674469	3.432606	3.432606	3.476223	3.476223	14.89703	16.43264	23.30535	23.30535	24.25696	24.25696	24.25696	25.94526	25.94526	26.62701	1.674469
48015	6064	Center Line	MI	0	4.271005	97.91575	0	95.63808	95.63808	11.3307	1.674028	33817	16.2	1	272	1933.269	4.271005	0	0	0	0	0	0	0	0	0	0	0	0	0	0	0	0	1.674469	3.432606	3.432606	3.476223	3.476223	14.89703	16.43264	23.30535	23.30535	24.25696	24.25696	24.25696	25.94526	25.94526	26.62701	1.674469
48015	6569	Center Line	MI	0	4.271005	97.91575	0	95.63808	95.63808	11.3307	1.674028	33817	16.2	0	188	1933.269	4.271005	0	0	0	0	0	0	0	0	0	0	0	0	0	0	0	0	1.674469	3.432606	3.432606	3.476223	3.476223	14.89703	16.43264	23.30535	23.30535	24.25696	24.25696	24.25696	25.94526	25.94526	26.62701	1.674469
48015	7074	Center Line	MI	0	4.271005	97.91575	0	95.63808	95.63808	11.3307	1.674028	33817	16.2	1	178	1933.269	4.271005	0	0	0	0	0	0	0	0	0	0	0	0	0	0	0	0	1.674469	3.432606	3.432606	3.476223	3.476223	14.89703	16.43264	23.30535	23.30535	24.25696	24.25696	24.25696	25.94526	25.94526	26.62701	1.674469
48015	5559	Center Line	MI	4	4.271005	97.91575	0	95.63808	95.63808	11.3307	1.674028	33817	16.2	0	255	1933.269	4.271005	0	0	0	0	0	0	0	0	0	0	0	0	0	0	0	0	1.674469	3.432606	3.432606	3.476223	3.476223	14.89703	16.43264	23.30535	23.30535	24.25696	24.25696	24.25696	25.94526	25.94526	26.62701	1.674469
48015	4044	Center Line	MI	11	4.271005	97.91575	0	95.63808	95.63808	11.3307	1.674028	33817	16.2	1	272	1933.269	4.271005	0	0	0	0	0	0	0	0	0	0	0	0	0	0	0	0	1.674469	3.432606	3.432606	3.476223	3.476223	14.89703	16.43264	23.30535	23.30535	24.25696	24.25696	24.25696	25.94526	25.94526	26.62701	1.674469
48015	8599	Center Line	MI	0	4.271005	97.91575	0	95.63808	95.63808	11.3307	1.674028	33817	16.2	0	97	1933.269	4.271005	0	0	0	0	0	0	0	0	0	0	0	0	0	0	0	0	1.674469	3.432606	3.432606	3.476223	3.476223	14.89703	16.43264	23.30535	23.30535	24.25696	24.25696	24.25696	25.94526	25.94526	26.62701	1.674469
48015	4549	Center Line	MI	4	4.271005	97.91575	0	95.63808	95.63808	11.3307	1.674028	33817	16.2	0	330	1933.269	4.271005	0	0	0	0	0	0	0	0	0	0	0	0	0	0	0	0	1.674469	3.432606	3.432606	3.476223	3.476223	14.89703	16.43264	23.30535	23.30535	24.25696	24.25696	24.25696	25.94526	25.94526	26.62701	1.674469
48015	7579	Center Line	MI	0	4.271005	97.91575	0	95.63808	95.63808	11.3307	1.674028	33817	16.2	0	71	1933.269	4.271005	0	0	0	0	0	0	0	0	0	0	0	0	0	0	0	0	1.674469	3.432606	3.432606	3.476223	3.476223	14.89703	16.43264	23.30535	23.30535	24.25696	24.25696	24.25696	25.94526	25.94526	26.62701	1.674469
48015	6064	Center Line	MI	5	4.271005	97.91575	0	95.63808	95.63808	11.3307	1.674028	33817	16.2	0	210	1933.269	4.271005	0	0	0	0	0	0	0	0	0	0	0	0	0	0	0	0	1.674469	3.432606	3.432606	3.476223	3.476223	14.89703	16.43264	23.30535	23.30535	24.25696	24.25696	24.25696	25.94526	25.94526	26.62701	1.674469
48015	5054	Center Line	MI	3	4.271005	97.91575	0	95.63808	95.63808	11.3307	1.674028	33817	16.2	0	270	1933.269	4.271005	0	0	0	0	0	0	0	0	0	0	0	0	0	0	0	0	1.674469	3.432606	3.432606	3.476223	3.476223	14.89703	16.43264	23.30535	23.30535	24.25696	24.25696	24.25696	25.94526	25.94526	26.62701	1.674469
48015	4549	Center Line	MI	1	4.271005	97.91575	0	95.63808	95.63808	11.3307	1.674028	33817	16.2	1	333	1933.269	4.271005	0	0	0	0	0	0	0	0	0	0	0	0	0	0	0	0	1.674469	3.432606	3.432606	3.476223	3.476223	14.89703	16.43264	23.30535	23.30535	24.25696	24.25696	24.25696	25.94526	25.94526	26.62701	1.674469
48015	8599	Center Line	MI	0	4.271005	97.91575	0	95.63808	95.63808	11.3307	1.674028	33817	16.2	1	228	1933.269	4.271005	0	0	0	0	0	0	0	0	0	0	0	0	0	0	0	0	1.674469	3.432606	3.432606	3.476223	3.476223	14.89703	16.43264	23.30535	23.30535	24.25696	24.25696	24.25696	25.94526	25.94526	26.62701	1.674469
48015	6569	Center Line	MI	0	4.271005	97.91575	0	95.63808	95.63808	11.3307	1.674028	33817	16.2	1	230	1933.269	4.271005	0	0	0	0	0	0	0	0	0	0	0	0	0	0	0	0	1.674469	3.432606	3.432606	3.476223	3.476223	14.89703	16.43264	23.30535	23.30535	24.25696	24.25696	24.25696	25.94526	25.94526	26.62701	1.674469
48015	5559	Center Line	MI	0	4.271005	97.91575	0	95.63808	95.63808	11.3307	1.674028	33817	16.2	1	311	1933.269	4.271005	0	0	0	0	0	0	0	0	0	0	0	0	0	0	0	0	1.674469	3.432606	3.432606	3.476223	3.476223	14.89703	16.43264	23.30535	23.30535	24.25696	24.25696	24.25696	25.94526	25.94526	26.62701	1.674469
48015	4044	Center Line	MI	10	4.271005	97.91575	0	95.63808	95.63808	11.3307	1.674028	33817	16.2	0	257	1933.269	4.271005	0	0	0	0	0	0	0	0	0	0	0	0	0	0	0	0	1.674469	3.432606	3.432606	3.476223	3.476223	14.89703	16.43264	23.30535	23.30535	24.25696	24.25696	24.25696	25.94526	25.94526	26.62701	1.674469
48015	3539	Center Line	MI	0	4.271005	97.91575	0	95.63808	95.63808	11.3307	1.674028	33817	16.2	1	310	1933.269	4.271005	0	0	0	0	0	0	0	0	0	0	0	0	0	0	0	0	1.674469	3.432606	3.432606	3.476223	3.476223	14.89703	16.43264	23.30535	23.30535	24.25696	24.25696	24.25696	25.94526	25.94526	26.62701	1.674469
48015	8084	Center Line	MI	0	4.271005	97.91575	0	95.63808	95.63808	11.3307	1.674028	33817	16.2	0	69	1933.269	4.271005	0	0	0	0	0	0	0	0	0	0	0	0	0	0	0	0	1.674469	3.432606	3.432606	3.476223	3.476223	14.89703	16.43264	23.30535	23.30535	24.25696	24.25696	24.25696	25.94526	25.94526	26.62701	1.674469
48015	7579	Center Line	MI	1	4.271005	97.91575	0	95.63808	95.63808	11.3307	1.674028	33817	16.2	1	141	1933.269	4.271005	0	0	0	0	0	0	0	0	0	0	0	0	0	0	0	0	1.674469	3.432606	3.432606	3.476223	3.476223	14.89703	16.43264	23.30535	23.30535	24.25696	24.25696	24.25696	25.94526	25.94526	26.62701	1.674469
48015	2529	Center Line	MI	2	4.271005	97.91575	0	95.63808	95.63808	11.3307	1.674028	33817	16.2	1	244	1933.269	4.271005	0	0	0	0	0	0	0	0	0	0	0	0	0	0	0	0	1.674469	3.432606	3.432606	3.476223	3.476223	14.89703	16.43264	23.30535	23.30535	24.25696	24.25696	24.25696	25.94526	25.94526	26.62701	1.674469
48015	2529	Center Line	MI	4	4.271005	97.91575	0	95.63808	95.63808	11.3307	1.674028	33817	16.2	0	212	1933.269	4.271005	0	0	0	0	0	0	0	0	0	0	0	0	0	0	0	0	1.674469	3.432606	3.432606	3.476223	3.476223	14.89703	16.43264	23.30535	23.30535	24.25696	24.25696	24.25696	25.94526	25.94526	26.62701	1.674469
48015	1519	Center Line	MI	0	4.271005	97.91575	0	95.63808	95.63808	11.3307	1.674028	33817	16.2	1	279	1933.269	4.271005	0	0	0	0	0	0	0	0	0	0	0	0	0	0	0	0	1.674469	3.432606	3.432606	3.476223	3.476223	14.89703	16.43264	23.30535	23.30535	24.25696	24.25696	24.25696	25.94526	25.94526	26.62701	1.674469
48015	2024	Center Line	MI	2	4.271005	97.91575	0	95.63808	95.63808	11.3307	1.674028	33817	16.2	0	238	1933.269	4.271005	0	0	0	0	0	0	0	0	0	0	0	0	0	0	0	0	1.674469	3.432606	3.432606	3.476223	3.476223	14.89703	16.43264	23.30535	23.30535	24.25696	24.25696	24.25696	25.94526	25.94526	26.62701	1.674469
48015	3539	Center Line	MI	4	4.271005	97.91575	0	95.63808	95.63808	11.3307	1.674028	33817	16.2	0	266	1933.269	4.271005	0	0	0	0	0	0	0	0	0	0	0	0	0	0	0	0	1.674469	3.432606	3.432606	3.476223	3.476223	14.89703	16.43264	23.30535	23.30535	24.25696	24.25696	24.25696	25.94526	25.94526	26.62701	1.674469
48015	5054	Center Line	MI	7	4.271005	97.91575	0	95.63808	95.63808	11.3307	1.674028	33817	16.2	1	294	1933.269	4.271005	0	0	0	0	0	0	0	0	0	0	0	0	0	0	0	0	1.674469	3.432606	3.432606	3.476223	3.476223	14.89703	16.43264	23.30535	23.30535	24.25696	24.25696	24.25696	25.94526	25.94526	26.62701	1.674469
48015	2024	Center Line	MI	5	4.271005	97.91575	0	95.63808	95.63808	11.3307	1.674028	33817	16.2	1	225	1933.269	4.271005	0	0	0	0	0	0	0	0	0	0	0	0	0	0	0	0	1.674469	3.432606	3.432606	3.476223	3.476223	14.89703	16.43264	23.30535	23.30535	24.25696	24.25696	24.25696	25.94526	25.94526	26.62701	1.674469
48015	3034	Center Line	MI	0	4.271005	97.91575	0	95.63808	95.63808	11.3307	1.674028	33817	16.2	1	269	1933.269	4.271005	0	0	0	0	0	0	0	0	0	0	0	0	0	0	0	0	1.674469	3.432606	3.432606	3.476223	3.476223	14.89703	16.43264	23.30535	23.30535	24.25696	24.25696	24.25696	25.94526	25.94526	26.62701	1.674469
48015	7074	Center Line	MI	0	4.271005	97.91575	0	95.63808	95.63808	11.3307	1.674028	33817	16.2	0	100	1933.269	4.271005	0	0	0	0	0	0	0	0	0	0	0	0	0	0	0	0	1.674469	3.432606	3.432606	3.476223	3.476223	14.89703	16.43264	23.30535	23.30535	24.25696	24.25696	24.25696	25.94526	25.94526	26.62701	1.674469
48015	8084	Center Line	MI	0	4.271005	97.91575	0	95.63808	95.63808	11.3307	1.674028	33817	16.2	1	158	1933.269	4.271005	0	0	0	0	0	0	0	0	0	0	0	0	0	0	0	0	1.674469	3.432606	3.432606	3.476223	3.476223	14.89703	16.43264	23.30535	23.30535	24.25696	24.25696	24.25696	25.94526	25.94526	26.62701	1.674469
48015	1519	Center Line	MI	0	4.271005	97.91575	0	95.63808	95.63808	11.3307	1.674028	33817	16.2	0	307	1933.269	4.271005	0	0	0	0	0	0	0	0	0	0	0	0	0	0	0	0	1.674469	3.432606	3.432606	3.476223	3.476223	14.89703	16.43264	23.30535	23.30535	24.25696	24.25696	24.25696	25.94526	25.94526	26.62701	1.674469
48017	2024	Clawson	MI	0	5.726641	5.726641	0	8.06E-07	8.06E-07	21.96825	0.935944	56302	4.3	1	319	2073.642	5.726641	0	0	0	0	0	0	0	0	0	0	0	0	0	0	0	0	0.9362063	6.175511	6.175511	6.618343	6.618343	8.954502	10.23967	11.99166	11.99166	12.45297	12.45297	12.45297	14.50225	14.50225	15.99754	0.9362063
48017	2024	Clawson	MI	3	5.726641	5.726641	0	8.06E-07	8.06E-07	21.96825	0.935944	56302	4.3	0	336	2073.642	5.726641	0	0	0	0	0	0	0	0	0	0	0	0	0	0	0	0	0.9362063	6.175511	6.175511	6.618343	6.618343	8.954502	10.23967	11.99166	11.99166	12.45297	12.45297	12.45297	14.50225	14.50225	15.99754	0.9362063
48017	7074	Clawson	MI	2	5.726641	5.726641	0	8.06E-07	8.06E-07	21.96825	0.935944	56302	4.3	0	172	2073.642	5.726641	0	0	0	0	0	0	0	0	0	0	0	0	0	0	0	0	0.9362063	6.175511	6.175511	6.618343	6.618343	8.954502	10.23967	11.99166	11.99166	12.45297	12.45297	12.45297	14.50225	14.50225	15.99754	0.9362063
48017	6064	Clawson	MI	2	5.726641	5.726641	0	8.06E-07	8.06E-07	21.96825	0.935944	56302	4.3	1	355	2073.642	5.726641	0	0	0	0	0	0	0	0	0	0	0	0	0	0	0	0	0.9362063	6.175511	6.175511	6.618343	6.618343	8.954502	10.23967	11.99166	11.99166	12.45297	12.45297	12.45297	14.50225	14.50225	15.99754	0.9362063
48017	3034	Clawson	MI	0	5.726641	5.726641	0	8.06E-07	8.06E-07	21.96825	0.935944	56302	4.3	0	516	2073.642	5.726641	0	0	0	0	0	0	0	0	0	0	0	0	0	0	0	0	0.9362063	6.175511	6.175511	6.618343	6.618343	8.954502	10.23967	11.99166	11.99166	12.45297	12.45297	12.45297	14.50225	14.50225	15.99754	0.9362063
48017	1519	Clawson	MI	2	5.726641	5.726641	0	8.06E-07	8.06E-07	21.96825	0.935944	56302	4.3	0	311	2073.642	5.726641	0	0	0	0	0	0	0	0	0	0	0	0	0	0	0	0	0.9362063	6.175511	6.175511	6.618343	6.618343	8.954502	10.23967	11.99166	11.99166	12.45297	12.45297	12.45297	14.50225	14.50225	15.99754	0.9362063
48017	5054	Clawson	MI	1	5.726641	5.726641	0	8.06E-07	8.06E-07	21.96825	0.935944	56302	4.3	0	489	2073.642	5.726641	0	0	0	0	0	0	0	0	0	0	0	0	0	0	0	0	0.9362063	6.175511	6.175511	6.618343	6.618343	8.954502	10.23967	11.99166	11.99166	12.45297	12.45297	12.45297	14.50225	14.50225	15.99754	0.9362063
48017	2529	Clawson	MI	1	5.726641	5.726641	0	8.06E-07	8.06E-07	21.96825	0.935944	56302	4.3	1	483	2073.642	5.726641	0	0	0	0	0	0	0	0	0	0	0	0	0	0	0	0	0.9362063	6.175511	6.175511	6.618343	6.618343	8.954502	10.23967	11.99166	11.99166	12.45297	12.45297	12.45297	14.50225	14.50225	15.99754	0.9362063
48017	8084	Clawson	MI	0	5.726641	5.726641	0	8.06E-07	8.06E-07	21.96825	0.935944	56302	4.3	0	124	2073.642	5.726641	0	0	0	0	0	0	0	0	0	0	0	0	0	0	0	0	0.9362063	6.175511	6.175511	6.618343	6.618343	8.954502	10.23967	11.99166	11.99166	12.45297	12.45297	12.45297	14.50225	14.50225	15.99754	0.9362063
48017	4549	Clawson	MI	2	5.726641	5.726641	0	8.06E-07	8.06E-07	21.96825	0.935944	56302	4.3	1	437	2073.642	5.726641	0	0	0	0	0	0	0	0	0	0	0	0	0	0	0	0	0.9362063	6.175511	6.175511	6.618343	6.618343	8.954502	10.23967	11.99166	11.99166	12.45297	12.45297	12.45297	14.50225	14.50225	15.99754	0.9362063
48017	1519	Clawson	MI	0	5.726641	5.726641	0	8.06E-07	8.06E-07	21.96825	0.935944	56302	4.3	1	279	2073.642	5.726641	0	0	0	0	0	0	0	0	0	0	0	0	0	0	0	0	0.9362063	6.175511	6.175511	6.618343	6.618343	8.954502	10.23967	11.99166	11.99166	12.45297	12.45297	12.45297	14.50225	14.50225	15.99754	0.9362063
48017	7579	Clawson	MI	0	5.726641	5.726641	0	8.06E-07	8.06E-07	21.96825	0.935944	56302	4.3	1	173	2073.642	5.726641	0	0	0	0	0	0	0	0	0	0	0	0	0	0	0	0	0.9362063	6.175511	6.175511	6.618343	6.618343	8.954502	10.23967	11.99166	11.99166	12.45297	12.45297	12.45297	14.50225	14.50225	15.99754	0.9362063
48017	4044	Clawson	MI	3	5.726641	5.726641	0	8.06E-07	8.06E-07	21.96825	0.935944	56302	4.3	0	412	2073.642	5.726641	0	0	0	0	0	0	0	0	0	0	0	0	0	0	0	0	0.9362063	6.175511	6.175511	6.618343	6.618343	8.954502	10.23967	11.99166	11.99166	12.45297	12.45297	12.45297	14.50225	14.50225	15.99754	0.9362063
48017	4549	Clawson	MI	0	5.726641	5.726641	0	8.06E-07	8.06E-07	21.96825	0.935944	56302	4.3	0	443	2073.642	5.726641	0	0	0	0	0	0	0	0	0	0	0	0	0	0	0	0	0.9362063	6.175511	6.175511	6.618343	6.618343	8.954502	10.23967	11.99166	11.99166	12.45297	12.45297	12.45297	14.50225	14.50225	15.99754	0.9362063
48017	7579	Clawson	MI	1	5.726641	5.726641	0	8.06E-07	8.06E-07	21.96825	0.935944	56302	4.3	0	129	2073.642	5.726641	0	0	0	0	0	0	0	0	0	0	0	0	0	0	0	0	0.9362063	6.175511	6.175511	6.618343	6.618343	8.954502	10.23967	11.99166	11.99166	12.45297	12.45297	12.45297	14.50225	14.50225	15.99754	0.9362063
48017	3539	Clawson	MI	0	5.726641	5.726641	0	8.06E-07	8.06E-07	21.96825	0.935944	56302	4.3	0	450	2073.642	5.726641	0	0	0	0	0	0	0	0	0	0	0	0	0	0	0	0	0.9362063	6.175511	6.175511	6.618343	6.618343	8.954502	10.23967	11.99166	11.99166	12.45297	12.45297	12.45297	14.50225	14.50225	15.99754	0.9362063
48017	7074	Clawson	MI	2	5.726641	5.726641	0	8.06E-07	8.06E-07	21.96825	0.935944	56302	4.3	1	196	2073.642	5.726641	0	0	0	0	0	0	0	0	0	0	0	0	0	0	0	0	0.9362063	6.175511	6.175511	6.618343	6.618343	8.954502	10.23967	11.99166	11.99166	12.45297	12.45297	12.45297	14.50225	14.50225	15.99754	0.9362063
48017	8599	Clawson	MI	0	5.726641	5.726641	0	8.06E-07	8.06E-07	21.96825	0.935944	56302	4.3	0	93	2073.642	5.726641	0	0	0	0	0	0	0	0	0	0	0	0	0	0	0	0	0.9362063	6.175511	6.175511	6.618343	6.618343	8.954502	10.23967	11.99166	11.99166	12.45297	12.45297	12.45297	14.50225	14.50225	15.99754	0.9362063
48017	8084	Clawson	MI	0	5.726641	5.726641	0	8.06E-07	8.06E-07	21.96825	0.935944	56302	4.3	1	195	2073.642	5.726641	0	0	0	0	0	0	0	0	0	0	0	0	0	0	0	0	0.9362063	6.175511	6.175511	6.618343	6.618343	8.954502	10.23967	11.99166	11.99166	12.45297	12.45297	12.45297	14.50225	14.50225	15.99754	0.9362063
48017	5054	Clawson	MI	1	5.726641	5.726641	0	8.06E-07	8.06E-07	21.96825	0.935944	56302	4.3	1	542	2073.642	5.726641	0	0	0	0	0	0	0	0	0	0	0	0	0	0	0	0	0.9362063	6.175511	6.175511	6.618343	6.618343	8.954502	10.23967	11.99166	11.99166	12.45297	12.45297	12.45297	14.50225	14.50225	15.99754	0.9362063
48017	4044	Clawson	MI	2	5.726641	5.726641	0	8.06E-07	8.06E-07	21.96825	0.935944	56302	4.3	1	390	2073.642	5.726641	0	0	0	0	0	0	0	0	0	0	0	0	0	0	0	0	0.9362063	6.175511	6.175511	6.618343	6.618343	8.954502	10.23967	11.99166	11.99166	12.45297	12.45297	12.45297	14.50225	14.50225	15.99754	0.9362063
48017	6064	Clawson	MI	0	5.726641	5.726641	0	8.06E-07	8.06E-07	21.96825	0.935944	56302	4.3	0	309	2073.642	5.726641	0	0	0	0	0	0	0	0	0	0	0	0	0	0	0	0	0.9362063	6.175511	6.175511	6.618343	6.618343	8.954502	10.23967	11.99166	11.99166	12.45297	12.45297	12.45297	14.50225	14.50225	15.99754	0.9362063
48017	8599	Clawson	MI	0	5.726641	5.726641	0	8.06E-07	8.06E-07	21.96825	0.935944	56302	4.3	1	203	2073.642	5.726641	0	0	0	0	0	0	0	0	0	0	0	0	0	0	0	0	0.9362063	6.175511	6.175511	6.618343	6.618343	8.954502	10.23967	11.99166	11.99166	12.45297	12.45297	12.45297	14.50225	14.50225	15.99754	0.9362063
48017	2529	Clawson	MI	0	5.726641	5.726641	0	8.06E-07	8.06E-07	21.96825	0.935944	56302	4.3	0	569	2073.642	5.726641	0	0	0	0	0	0	0	0	0	0	0	0	0	0	0	0	0.9362063	6.175511	6.175511	6.618343	6.618343	8.954502	10.23967	11.99166	11.99166	12.45297	12.45297	12.45297	14.50225	14.50225	15.99754	0.9362063
48017	6569	Clawson	MI	0	5.726641	5.726641	0	8.06E-07	8.06E-07	21.96825	0.935944	56302	4.3	1	255	2073.642	5.726641	0	0	0	0	0	0	0	0	0	0	0	0	0	0	0	0	0.9362063	6.175511	6.175511	6.618343	6.618343	8.954502	10.23967	11.99166	11.99166	12.45297	12.45297	12.45297	14.50225	14.50225	15.99754	0.9362063
48017	5559	Clawson	MI	1	5.726641	5.726641	0	8.06E-07	8.06E-07	21.96825	0.935944	56302	4.3	1	400	2073.642	5.726641	0	0	0	0	0	0	0	0	0	0	0	0	0	0	0	0	0.9362063	6.175511	6.175511	6.618343	6.618343	8.954502	10.23967	11.99166	11.99166	12.45297	12.45297	12.45297	14.50225	14.50225	15.99754	0.9362063
48017	5559	Clawson	MI	4	5.726641	5.726641	0	8.06E-07	8.06E-07	21.96825	0.935944	56302	4.3	0	389	2073.642	5.726641	0	0	0	0	0	0	0	0	0	0	0	0	0	0	0	0	0.9362063	6.175511	6.175511	6.618343	6.618343	8.954502	10.23967	11.99166	11.99166	12.45297	12.45297	12.45297	14.50225	14.50225	15.99754	0.9362063
48017	3539	Clawson	MI	0	5.726641	5.726641	0	8.06E-07	8.06E-07	21.96825	0.935944	56302	4.3	1	387	2073.642	5.726641	0	0	0	0	0	0	0	0	0	0	0	0	0	0	0	0	0.9362063	6.175511	6.175511	6.618343	6.618343	8.954502	10.23967	11.99166	11.99166	12.45297	12.45297	12.45297	14.50225	14.50225	15.99754	0.9362063
48017	3034	Clawson	MI	1	5.726641	5.726641	0	8.06E-07	8.06E-07	21.96825	0.935944	56302	4.3	1	525	2073.642	5.726641	0	0	0	0	0	0	0	0	0	0	0	0	0	0	0	0	0.9362063	6.175511	6.175511	6.618343	6.618343	8.954502	10.23967	11.99166	11.99166	12.45297	12.45297	12.45297	14.50225	14.50225	15.99754	0.9362063
48017	6569	Clawson	MI	2	5.726641	5.726641	0	8.06E-07	8.06E-07	21.96825	0.935944	56302	4.3	0	216	2073.642	5.726641	0	0	0	0	0	0	0	0	0	0	0	0	0	0	0	0	0.9362063	6.175511	6.175511	6.618343	6.618343	8.954502	10.23967	11.99166	11.99166	12.45297	12.45297	12.45297	14.50225	14.50225	15.99754	0.9362063
48021	7579	Eastpointe	MI	0	13.0771	347.7607	0.1617742	96.23962	96.40141	4.711736	1.374905	41941	18.2	1	419	2469.662	13.0771	0	0	0	0	0	0	0	0	0	0	0	0	0	0	0	0.1617742	1.375244	7.908677	7.908677	8.084146	8.084146	12.50998	13.2329	29.85383	29.85383	30.10668	30.10668	30.10668	30.13572	30.13572	30.13572	1.375244
48021	1519	Eastpointe	MI	4	13.0771	347.7607	0.1617742	96.23962	96.40141	4.711736	1.374905	41941	18.2	0	1296	2469.662	13.0771	0	0	0	0	0	0	0	0	0	0	0	0	0	0	0	0.1617742	1.375244	7.908677	7.908677	8.084146	8.084146	12.50998	13.2329	29.85383	29.85383	30.10668	30.10668	30.10668	30.13572	30.13572	30.13572	1.375244
48021	8084	Eastpointe	MI	1	13.0771	347.7607	0.1617742	96.23962	96.40141	4.711736	1.374905	41941	18.2	0	266	2469.662	13.0771	0	0	0	0	0	0	0	0	0	0	0	0	0	0	0	0.1617742	1.375244	7.908677	7.908677	8.084146	8.084146	12.50998	13.2329	29.85383	29.85383	30.10668	30.10668	30.10668	30.13572	30.13572	30.13572	1.375244
48021	6064	Eastpointe	MI	2	13.0771	347.7607	0.1617742	96.23962	96.40141	4.711736	1.374905	41941	18.2	1	786	2469.662	13.0771	0	0	0	0	0	0	0	0	0	0	0	0	0	0	0	0.1617742	1.375244	7.908677	7.908677	8.084146	8.084146	12.50998	13.2329	29.85383	29.85383	30.10668	30.10668	30.10668	30.13572	30.13572	30.13572	1.375244
48021	3034	Eastpointe	MI	13	13.0771	347.7607	0.1617742	96.23962	96.40141	4.711736	1.374905	41941	18.2	1	1281	2469.662	13.0771	0	0	0	0	0	0	0	0	0	0	0	0	0	0	0	0.1617742	1.375244	7.908677	7.908677	8.084146	8.084146	12.50998	13.2329	29.85383	29.85383	30.10668	30.10668	30.10668	30.13572	30.13572	30.13572	1.375244
48021	7074	Eastpointe	MI	4	13.0771	347.7607	0.1617742	96.23962	96.40141	4.711736	1.374905	41941	18.2	1	411	2469.662	13.0771	0	0	0	0	0	0	0	0	0	0	0	0	0	0	0	0.1617742	1.375244	7.908677	7.908677	8.084146	8.084146	12.50998	13.2329	29.85383	29.85383	30.10668	30.10668	30.10668	30.13572	30.13572	30.13572	1.375244
48021	7074	Eastpointe	MI	0	13.0771	347.7607	0.1617742	96.23962	96.40141	4.711736	1.374905	41941	18.2	0	280	2469.662	13.0771	0	0	0	0	0	0	0	0	0	0	0	0	0	0	0	0.1617742	1.375244	7.908677	7.908677	8.084146	8.084146	12.50998	13.2329	29.85383	29.85383	30.10668	30.10668	30.10668	30.13572	30.13572	30.13572	1.375244
48021	4044	Eastpointe	MI	4	13.0771	347.7607	0.1617742	96.23962	96.40141	4.711736	1.374905	41941	18.2	1	1198	2469.662	13.0771	0	0	0	0	0	0	0	0	0	0	0	0	0	0	0	0.1617742	1.375244	7.908677	7.908677	8.084146	8.084146	12.50998	13.2329	29.85383	29.85383	30.10668	30.10668	30.10668	30.13572	30.13572	30.13572	1.375244
48021	5054	Eastpointe	MI	10	13.0771	347.7607	0.1617742	96.23962	96.40141	4.711736	1.374905	41941	18.2	0	1187	2469.662	13.0771	0	0	0	0	0	0	0	0	0	0	0	0	0	0	0	0.1617742	1.375244	7.908677	7.908677	8.084146	8.084146	12.50998	13.2329	29.85383	29.85383	30.10668	30.10668	30.10668	30.13572	30.13572	30.13572	1.375244
48021	2024	Eastpointe	MI	11	13.0771	347.7607	0.1617742	96.23962	96.40141	4.711736	1.374905	41941	18.2	1	904	2469.662	13.0771	0	0	0	0	0	0	0	0	0	0	0	0	0	0	0	0.1617742	1.375244	7.908677	7.908677	8.084146	8.084146	12.50998	13.2329	29.85383	29.85383	30.10668	30.10668	30.10668	30.13572	30.13572	30.13572	1.375244
48021	5559	Eastpointe	MI	11	13.0771	347.7607	0.1617742	96.23962	96.40141	4.711736	1.374905	41941	18.2	1	1033	2469.662	13.0771	0	0	0	0	0	0	0	0	0	0	0	0	0	0	0	0.1617742	1.375244	7.908677	7.908677	8.084146	8.084146	12.50998	13.2329	29.85383	29.85383	30.10668	30.10668	30.10668	30.13572	30.13572	30.13572	1.375244
48021	3539	Eastpointe	MI	7	13.0771	347.7607	0.1617742	96.23962	96.40141	4.711736	1.374905	41941	18.2	0	1196	2469.662	13.0771	0	0	0	0	0	0	0	0	0	0	0	0	0	0	0	0.1617742	1.375244	7.908677	7.908677	8.084146	8.084146	12.50998	13.2329	29.85383	29.85383	30.10668	30.10668	30.10668	30.13572	30.13572	30.13572	1.375244
48021	5054	Eastpointe	MI	14	13.0771	347.7607	0.1617742	96.23962	96.40141	4.711736	1.374905	41941	18.2	1	1302	2469.662	13.0771	0	0	0	0	0	0	0	0	0	0	0	0	0	0	0	0.1617742	1.375244	7.908677	7.908677	8.084146	8.084146	12.50998	13.2329	29.85383	29.85383	30.10668	30.10668	30.10668	30.13572	30.13572	30.13572	1.375244
48021	6569	Eastpointe	MI	1	13.0771	347.7607	0.1617742	96.23962	96.40141	4.711736	1.374905	41941	18.2	0	410	2469.662	13.0771	0	0	0	0	0	0	0	0	0	0	0	0	0	0	0	0.1617742	1.375244	7.908677	7.908677	8.084146	8.084146	12.50998	13.2329	29.85383	29.85383	30.10668	30.10668	30.10668	30.13572	30.13572	30.13572	1.375244
48021	3034	Eastpointe	MI	8	13.0771	347.7607	0.1617742	96.23962	96.40141	4.711736	1.374905	41941	18.2	0	1132	2469.662	13.0771	0	0	0	0	0	0	0	0	0	0	0	0	0	0	0	0.1617742	1.375244	7.908677	7.908677	8.084146	8.084146	12.50998	13.2329	29.85383	29.85383	30.10668	30.10668	30.10668	30.13572	30.13572	30.13572	1.375244
48021	1519	Eastpointe	MI	7	13.0771	347.7607	0.1617742	96.23962	96.40141	4.711736	1.374905	41941	18.2	1	1238	2469.662	13.0771	0	0	0	0	0	0	0	0	0	0	0	0	0	0	0	0.1617742	1.375244	7.908677	7.908677	8.084146	8.084146	12.50998	13.2329	29.85383	29.85383	30.10668	30.10668	30.10668	30.13572	30.13572	30.13572	1.375244
48021	6569	Eastpointe	MI	2	13.0771	347.7607	0.1617742	96.23962	96.40141	4.711736	1.374905	41941	18.2	1	456	2469.662	13.0771	0	0	0	0	0	0	0	0	0	0	0	0	0	0	0	0.1617742	1.375244	7.908677	7.908677	8.084146	8.084146	12.50998	13.2329	29.85383	29.85383	30.10668	30.10668	30.10668	30.13572	30.13572	30.13572	1.375244
48021	4549	Eastpointe	MI	11	13.0771	347.7607	0.1617742	96.23962	96.40141	4.711736	1.374905	41941	18.2	0	1143	2469.662	13.0771	0	0	0	0	0	0	0	0	0	0	0	0	0	0	0	0.1617742	1.375244	7.908677	7.908677	8.084146	8.084146	12.50998	13.2329	29.85383	29.85383	30.10668	30.10668	30.10668	30.13572	30.13572	30.13572	1.375244
48021	3539	Eastpointe	MI	12	13.0771	347.7607	0.1617742	96.23962	96.40141	4.711736	1.374905	41941	18.2	1	1308	2469.662	13.0771	0	0	0	0	0	0	0	0	0	0	0	0	0	0	0	0.1617742	1.375244	7.908677	7.908677	8.084146	8.084146	12.50998	13.2329	29.85383	29.85383	30.10668	30.10668	30.10668	30.13572	30.13572	30.13572	1.375244
48021	5559	Eastpointe	MI	2	13.0771	347.7607	0.1617742	96.23962	96.40141	4.711736	1.374905	41941	18.2	0	993	2469.662	13.0771	0	0	0	0	0	0	0	0	0	0	0	0	0	0	0	0.1617742	1.375244	7.908677	7.908677	8.084146	8.084146	12.50998	13.2329	29.85383	29.85383	30.10668	30.10668	30.10668	30.13572	30.13572	30.13572	1.375244
48021	8599	Eastpointe	MI	2	13.0771	347.7607	0.1617742	96.23962	96.40141	4.711736	1.374905	41941	18.2	0	231	2469.662	13.0771	0	0	0	0	0	0	0	0	0	0	0	0	0	0	0	0.1617742	1.375244	7.908677	7.908677	8.084146	8.084146	12.50998	13.2329	29.85383	29.85383	30.10668	30.10668	30.10668	30.13572	30.13572	30.13572	1.375244
48021	8599	Eastpointe	MI	0	13.0771	347.7607	0.1617742	96.23962	96.40141	4.711736	1.374905	41941	18.2	1	480	2469.662	13.0771	0	0	0	0	0	0	0	0	0	0	0	0	0	0	0	0.1617742	1.375244	7.908677	7.908677	8.084146	8.084146	12.50998	13.2329	29.85383	29.85383	30.10668	30.10668	30.10668	30.13572	30.13572	30.13572	1.375244
48021	2529	Eastpointe	MI	19	13.0771	347.7607	0.1617742	96.23962	96.40141	4.711736	1.374905	41941	18.2	1	1002	2469.662	13.0771	0	0	0	0	0	0	0	0	0	0	0	0	0	0	0	0.1617742	1.375244	7.908677	7.908677	8.084146	8.084146	12.50998	13.2329	29.85383	29.85383	30.10668	30.10668	30.10668	30.13572	30.13572	30.13572	1.375244
48021	7579	Eastpointe	MI	4	13.0771	347.7607	0.1617742	96.23962	96.40141	4.711736	1.374905	41941	18.2	0	251	2469.662	13.0771	0	0	0	0	0	0	0	0	0	0	0	0	0	0	0	0.1617742	1.375244	7.908677	7.908677	8.084146	8.084146	12.50998	13.2329	29.85383	29.85383	30.10668	30.10668	30.10668	30.13572	30.13572	30.13572	1.375244
48021	2024	Eastpointe	MI	11	13.0771	347.7607	0.1617742	96.23962	96.40141	4.711736	1.374905	41941	18.2	0	954	2469.662	13.0771	0	0	0	0	0	0	0	0	0	0	0	0	0	0	0	0.1617742	1.375244	7.908677	7.908677	8.084146	8.084146	12.50998	13.2329	29.85383	29.85383	30.10668	30.10668	30.10668	30.13572	30.13572	30.13572	1.375244
48021	4044	Eastpointe	MI	7	13.0771	347.7607	0.1617742	96.23962	96.40141	4.711736	1.374905	41941	18.2	0	1118	2469.662	13.0771	0	0	0	0	0	0	0	0	0	0	0	0	0	0	0	0.1617742	1.375244	7.908677	7.908677	8.084146	8.084146	12.50998	13.2329	29.85383	29.85383	30.10668	30.10668	30.10668	30.13572	30.13572	30.13572	1.375244
48021	6064	Eastpointe	MI	5	13.0771	347.7607	0.1617742	96.23962	96.40141	4.711736	1.374905	41941	18.2	0	683	2469.662	13.0771	0	0	0	0	0	0	0	0	0	0	0	0	0	0	0	0.1617742	1.375244	7.908677	7.908677	8.084146	8.084146	12.50998	13.2329	29.85383	29.85383	30.10668	30.10668	30.10668	30.13572	30.13572	30.13572	1.375244
48021	8084	Eastpointe	MI	0	13.0771	347.7607	0.1617742	96.23962	96.40141	4.711736	1.374905	41941	18.2	1	462	2469.662	13.0771	0	0	0	0	0	0	0	0	0	0	0	0	0	0	0	0.1617742	1.375244	7.908677	7.908677	8.084146	8.084146	12.50998	13.2329	29.85383	29.85383	30.10668	30.10668	30.10668	30.13572	30.13572	30.13572	1.375244
48021	2529	Eastpointe	MI	5	13.0771	347.7607	0.1617742	96.23962	96.40141	4.711736	1.374905	41941	18.2	0	964	2469.662	13.0771	0	0	0	0	0	0	0	0	0	0	0	0	0	0	0	0.1617742	1.375244	7.908677	7.908677	8.084146	8.084146	12.50998	13.2329	29.85383	29.85383	30.10668	30.10668	30.10668	30.13572	30.13572	30.13572	1.375244
48021	4549	Eastpointe	MI	10	13.0771	347.7607	0.1617742	96.23962	96.40141	4.711736	1.374905	41941	18.2	1	1148	2469.662	13.0771	0	0	0	0	0	0	0	0	0	0	0	0	0	0	0	0.1617742	1.375244	7.908677	7.908677	8.084146	8.084146	12.50998	13.2329	29.85383	29.85383	30.10668	30.10668	30.10668	30.13572	30.13572	30.13572	1.375244
48022	5559	Emmett	MI	0	91.55583	91.55583	0	-6.24E-08	-6.24E-08	26.49651	5.187769	65375	9	0	100	28.92224	91.55583	0	0	0	0	0	0	0	0	0	0	0	0	0	0	0	0	5.188517	8.593105	8.601535	8.878441	9.322545	16.59112	16.79143	28.68843	30.18168	33.93446	33.93446	33.93446	33.93446	35.21583	35.21583	5.188517
48022	6569	Emmett	MI	0	91.55583	91.55583	0	-6.24E-08	-6.24E-08	26.49651	5.187769	65375	9	1	48	28.92224	91.55583	0	0	0	0	0	0	0	0	0	0	0	0	0	0	0	0	5.188517	8.593105	8.601535	8.878441	9.322545	16.59112	16.79143	28.68843	30.18168	33.93446	33.93446	33.93446	33.93446	35.21583	35.21583	5.188517
48022	5054	Emmett	MI	0	91.55583	91.55583	0	-6.24E-08	-6.24E-08	26.49651	5.187769	65375	9	1	90	28.92224	91.55583	0	0	0	0	0	0	0	0	0	0	0	0	0	0	0	0	5.188517	8.593105	8.601535	8.878441	9.322545	16.59112	16.79143	28.68843	30.18168	33.93446	33.93446	33.93446	33.93446	35.21583	35.21583	5.188517
48022	6064	Emmett	MI	0	91.55583	91.55583	0	-6.24E-08	-6.24E-08	26.49651	5.187769	65375	9	0	61	28.92224	91.55583	0	0	0	0	0	0	0	0	0	0	0	0	0	0	0	0	5.188517	8.593105	8.601535	8.878441	9.322545	16.59112	16.79143	28.68843	30.18168	33.93446	33.93446	33.93446	33.93446	35.21583	35.21583	5.188517
48022	4044	Emmett	MI	0	91.55583	91.55583	0	-6.24E-08	-6.24E-08	26.49651	5.187769	65375	9	0	108	28.92224	91.55583	0	0	0	0	0	0	0	0	0	0	0	0	0	0	0	0	5.188517	8.593105	8.601535	8.878441	9.322545	16.59112	16.79143	28.68843	30.18168	33.93446	33.93446	33.93446	33.93446	35.21583	35.21583	5.188517
48022	5559	Emmett	MI	0	91.55583	91.55583	0	-6.24E-08	-6.24E-08	26.49651	5.187769	65375	9	1	93	28.92224	91.55583	0	0	0	0	0	0	0	0	0	0	0	0	0	0	0	0	5.188517	8.593105	8.601535	8.878441	9.322545	16.59112	16.79143	28.68843	30.18168	33.93446	33.93446	33.93446	33.93446	35.21583	35.21583	5.188517
48022	3539	Emmett	MI	0	91.55583	91.55583	0	-6.24E-08	-6.24E-08	26.49651	5.187769	65375	9	0	84	28.92224	91.55583	0	0	0	0	0	0	0	0	0	0	0	0	0	0	0	0	5.188517	8.593105	8.601535	8.878441	9.322545	16.59112	16.79143	28.68843	30.18168	33.93446	33.93446	33.93446	33.93446	35.21583	35.21583	5.188517
48022	7074	Emmett	MI	0	91.55583	91.55583	0	-6.24E-08	-6.24E-08	26.49651	5.187769	65375	9	0	42	28.92224	91.55583	0	0	0	0	0	0	0	0	0	0	0	0	0	0	0	0	5.188517	8.593105	8.601535	8.878441	9.322545	16.59112	16.79143	28.68843	30.18168	33.93446	33.93446	33.93446	33.93446	35.21583	35.21583	5.188517
48022	5054	Emmett	MI	2	91.55583	91.55583	0	-6.24E-08	-6.24E-08	26.49651	5.187769	65375	9	0	115	28.92224	91.55583	0	0	0	0	0	0	0	0	0	0	0	0	0	0	0	0	5.188517	8.593105	8.601535	8.878441	9.322545	16.59112	16.79143	28.68843	30.18168	33.93446	33.93446	33.93446	33.93446	35.21583	35.21583	5.188517
48022	4549	Emmett	MI	0	91.55583	91.55583	0	-6.24E-08	-6.24E-08	26.49651	5.187769	65375	9	1	141	28.92224	91.55583	0	0	0	0	0	0	0	0	0	0	0	0	0	0	0	0	5.188517	8.593105	8.601535	8.878441	9.322545	16.59112	16.79143	28.68843	30.18168	33.93446	33.93446	33.93446	33.93446	35.21583	35.21583	5.188517
48022	1519	Emmett	MI	1	91.55583	91.55583	0	-6.24E-08	-6.24E-08	26.49651	5.187769	65375	9	0	113	28.92224	91.55583	0	0	0	0	0	0	0	0	0	0	0	0	0	0	0	0	5.188517	8.593105	8.601535	8.878441	9.322545	16.59112	16.79143	28.68843	30.18168	33.93446	33.93446	33.93446	33.93446	35.21583	35.21583	5.188517
48022	2529	Emmett	MI	0	91.55583	91.55583	0	-6.24E-08	-6.24E-08	26.49651	5.187769	65375	9	1	58	28.92224	91.55583	0	0	0	0	0	0	0	0	0	0	0	0	0	0	0	0	5.188517	8.593105	8.601535	8.878441	9.322545	16.59112	16.79143	28.68843	30.18168	33.93446	33.93446	33.93446	33.93446	35.21583	35.21583	5.188517
48022	2529	Emmett	MI	0	91.55583	91.55583	0	-6.24E-08	-6.24E-08	26.49651	5.187769	65375	9	0	61	28.92224	91.55583	0	0	0	0	0	0	0	0	0	0	0	0	0	0	0	0	5.188517	8.593105	8.601535	8.878441	9.322545	16.59112	16.79143	28.68843	30.18168	33.93446	33.93446	33.93446	33.93446	35.21583	35.21583	5.188517
48022	8599	Emmett	MI	0	91.55583	91.55583	0	-6.24E-08	-6.24E-08	26.49651	5.187769	65375	9	1	12	28.92224	91.55583	0	0	0	0	0	0	0	0	0	0	0	0	0	0	0	0	5.188517	8.593105	8.601535	8.878441	9.322545	16.59112	16.79143	28.68843	30.18168	33.93446	33.93446	33.93446	33.93446	35.21583	35.21583	5.188517
48022	7579	Emmett	MI	0	91.55583	91.55583	0	-6.24E-08	-6.24E-08	26.49651	5.187769	65375	9	1	27	28.92224	91.55583	0	0	0	0	0	0	0	0	0	0	0	0	0	0	0	0	5.188517	8.593105	8.601535	8.878441	9.322545	16.59112	16.79143	28.68843	30.18168	33.93446	33.93446	33.93446	33.93446	35.21583	35.21583	5.188517
48022	2024	Emmett	MI	0	91.55583	91.55583	0	-6.24E-08	-6.24E-08	26.49651	5.187769	65375	9	0	56	28.92224	91.55583	0	0	0	0	0	0	0	0	0	0	0	0	0	0	0	0	5.188517	8.593105	8.601535	8.878441	9.322545	16.59112	16.79143	28.68843	30.18168	33.93446	33.93446	33.93446	33.93446	35.21583	35.21583	5.188517
48022	4044	Emmett	MI	0	91.55583	91.55583	0	-6.24E-08	-6.24E-08	26.49651	5.187769	65375	9	1	110	28.92224	91.55583	0	0	0	0	0	0	0	0	0	0	0	0	0	0	0	0	5.188517	8.593105	8.601535	8.878441	9.322545	16.59112	16.79143	28.68843	30.18168	33.93446	33.93446	33.93446	33.93446	35.21583	35.21583	5.188517
48022	4549	Emmett	MI	0	91.55583	91.55583	0	-6.24E-08	-6.24E-08	26.49651	5.187769	65375	9	0	145	28.92224	91.55583	0	0	0	0	0	0	0	0	0	0	0	0	0	0	0	0	5.188517	8.593105	8.601535	8.878441	9.322545	16.59112	16.79143	28.68843	30.18168	33.93446	33.93446	33.93446	33.93446	35.21583	35.21583	5.188517
48022	7579	Emmett	MI	0	91.55583	91.55583	0	-6.24E-08	-6.24E-08	26.49651	5.187769	65375	9	0	31	28.92224	91.55583	0	0	0	0	0	0	0	0	0	0	0	0	0	0	0	0	5.188517	8.593105	8.601535	8.878441	9.322545	16.59112	16.79143	28.68843	30.18168	33.93446	33.93446	33.93446	33.93446	35.21583	35.21583	5.188517
48022	3034	Emmett	MI	0	91.55583	91.55583	0	-6.24E-08	-6.24E-08	26.49651	5.187769	65375	9	0	61	28.92224	91.55583	0	0	0	0	0	0	0	0	0	0	0	0	0	0	0	0	5.188517	8.593105	8.601535	8.878441	9.322545	16.59112	16.79143	28.68843	30.18168	33.93446	33.93446	33.93446	33.93446	35.21583	35.21583	5.188517
48022	3034	Emmett	MI	2	91.55583	91.55583	0	-6.24E-08	-6.24E-08	26.49651	5.187769	65375	9	1	59	28.92224	91.55583	0	0	0	0	0	0	0	0	0	0	0	0	0	0	0	0	5.188517	8.593105	8.601535	8.878441	9.322545	16.59112	16.79143	28.68843	30.18168	33.93446	33.93446	33.93446	33.93446	35.21583	35.21583	5.188517
48022	2024	Emmett	MI	0	91.55583	91.55583	0	-6.24E-08	-6.24E-08	26.49651	5.187769	65375	9	1	59	28.92224	91.55583	0	0	0	0	0	0	0	0	0	0	0	0	0	0	0	0	5.188517	8.593105	8.601535	8.878441	9.322545	16.59112	16.79143	28.68843	30.18168	33.93446	33.93446	33.93446	33.93446	35.21583	35.21583	5.188517
48022	6064	Emmett	MI	0	91.55583	91.55583	0	-6.24E-08	-6.24E-08	26.49651	5.187769	65375	9	1	68	28.92224	91.55583	0	0	0	0	0	0	0	0	0	0	0	0	0	0	0	0	5.188517	8.593105	8.601535	8.878441	9.322545	16.59112	16.79143	28.68843	30.18168	33.93446	33.93446	33.93446	33.93446	35.21583	35.21583	5.188517
48022	8084	Emmett	MI	0	91.55583	91.55583	0	-6.24E-08	-6.24E-08	26.49651	5.187769	65375	9	0	19	28.92224	91.55583	0	0	0	0	0	0	0	0	0	0	0	0	0	0	0	0	5.188517	8.593105	8.601535	8.878441	9.322545	16.59112	16.79143	28.68843	30.18168	33.93446	33.93446	33.93446	33.93446	35.21583	35.21583	5.188517
48022	3539	Emmett	MI	0	91.55583	91.55583	0	-6.24E-08	-6.24E-08	26.49651	5.187769	65375	9	1	82	28.92224	91.55583	0	0	0	0	0	0	0	0	0	0	0	0	0	0	0	0	5.188517	8.593105	8.601535	8.878441	9.322545	16.59112	16.79143	28.68843	30.18168	33.93446	33.93446	33.93446	33.93446	35.21583	35.21583	5.188517
48022	1519	Emmett	MI	0	91.55583	91.55583	0	-6.24E-08	-6.24E-08	26.49651	5.187769	65375	9	1	101	28.92224	91.55583	0	0	0	0	0	0	0	0	0	0	0	0	0	0	0	0	5.188517	8.593105	8.601535	8.878441	9.322545	16.59112	16.79143	28.68843	30.18168	33.93446	33.93446	33.93446	33.93446	35.21583	35.21583	5.188517
48022	8599	Emmett	MI	0	91.55583	91.55583	0	-6.24E-08	-6.24E-08	26.49651	5.187769	65375	9	0	10	28.92224	91.55583	0	0	0	0	0	0	0	0	0	0	0	0	0	0	0	0	5.188517	8.593105	8.601535	8.878441	9.322545	16.59112	16.79143	28.68843	30.18168	33.93446	33.93446	33.93446	33.93446	35.21583	35.21583	5.188517
48022	8084	Emmett	MI	0	91.55583	91.55583	0	-6.24E-08	-6.24E-08	26.49651	5.187769	65375	9	1	18	28.92224	91.55583	0	0	0	0	0	0	0	0	0	0	0	0	0	0	0	0	5.188517	8.593105	8.601535	8.878441	9.322545	16.59112	16.79143	28.68843	30.18168	33.93446	33.93446	33.93446	33.93446	35.21583	35.21583	5.188517
48022	6569	Emmett	MI	0	91.55583	91.55583	0	-6.24E-08	-6.24E-08	26.49651	5.187769	65375	9	0	55	28.92224	91.55583	0	0	0	0	0	0	0	0	0	0	0	0	0	0	0	0	5.188517	8.593105	8.601535	8.878441	9.322545	16.59112	16.79143	28.68843	30.18168	33.93446	33.93446	33.93446	33.93446	35.21583	35.21583	5.188517
48022	7074	Emmett	MI	0	91.55583	91.55583	0	-6.24E-08	-6.24E-08	26.49651	5.187769	65375	9	1	43	28.92224	91.55583	0	0	0	0	0	0	0	0	0	0	0	0	0	0	0	0	5.188517	8.593105	8.601535	8.878441	9.322545	16.59112	16.79143	28.68843	30.18168	33.93446	33.93446	33.93446	33.93446	35.21583	35.21583	5.188517
48023	8599	Fair Haven	MI	0	43.9656	341.3972	0.0466552	87.12186	87.16852	1.529901	1.421576	65226	7.3	0	33	117.7739	43.9656	0	0	0	0	0	0	0	0	0	0	0	0	0	0	0	0.0466552	1.421792	5.01291	5.01291	5.01291	5.01291	6.601851	6.702022	6.702022	32.87286	33.42206	33.42206	33.42206	33.42206	33.42206	33.42206	1.421792
48023	4044	Fair Haven	MI	0	43.9656	341.3972	0.0466552	87.12186	87.16852	1.529901	1.421576	65226	7.3	0	224	117.7739	43.9656	0	0	0	0	0	0	0	0	0	0	0	0	0	0	0	0.0466552	1.421792	5.01291	5.01291	5.01291	5.01291	6.601851	6.702022	6.702022	32.87286	33.42206	33.42206	33.42206	33.42206	33.42206	33.42206	1.421792
48023	6064	Fair Haven	MI	0	43.9656	341.3972	0.0466552	87.12186	87.16852	1.529901	1.421576	65226	7.3	1	139	117.7739	43.9656	0	0	0	0	0	0	0	0	0	0	0	0	0	0	0	0.0466552	1.421792	5.01291	5.01291	5.01291	5.01291	6.601851	6.702022	6.702022	32.87286	33.42206	33.42206	33.42206	33.42206	33.42206	33.42206	1.421792
48023	5559	Fair Haven	MI	0	43.9656	341.3972	0.0466552	87.12186	87.16852	1.529901	1.421576	65226	7.3	1	186	117.7739	43.9656	0	0	0	0	0	0	0	0	0	0	0	0	0	0	0	0.0466552	1.421792	5.01291	5.01291	5.01291	5.01291	6.601851	6.702022	6.702022	32.87286	33.42206	33.42206	33.42206	33.42206	33.42206	33.42206	1.421792
48023	8599	Fair Haven	MI	0	43.9656	341.3972	0.0466552	87.12186	87.16852	1.529901	1.421576	65226	7.3	1	36	117.7739	43.9656	0	0	0	0	0	0	0	0	0	0	0	0	0	0	0	0.0466552	1.421792	5.01291	5.01291	5.01291	5.01291	6.601851	6.702022	6.702022	32.87286	33.42206	33.42206	33.42206	33.42206	33.42206	33.42206	1.421792
48023	8084	Fair Haven	MI	0	43.9656	341.3972	0.0466552	87.12186	87.16852	1.529901	1.421576	65226	7.3	0	23	117.7739	43.9656	0	0	0	0	0	0	0	0	0	0	0	0	0	0	0	0.0466552	1.421792	5.01291	5.01291	5.01291	5.01291	6.601851	6.702022	6.702022	32.87286	33.42206	33.42206	33.42206	33.42206	33.42206	33.42206	1.421792
48023	3539	Fair Haven	MI	0	43.9656	341.3972	0.0466552	87.12186	87.16852	1.529901	1.421576	65226	7.3	1	178	117.7739	43.9656	0	0	0	0	0	0	0	0	0	0	0	0	0	0	0	0.0466552	1.421792	5.01291	5.01291	5.01291	5.01291	6.601851	6.702022	6.702022	32.87286	33.42206	33.42206	33.42206	33.42206	33.42206	33.42206	1.421792
48023	7074	Fair Haven	MI	0	43.9656	341.3972	0.0466552	87.12186	87.16852	1.529901	1.421576	65226	7.3	0	94	117.7739	43.9656	0	0	0	0	0	0	0	0	0	0	0	0	0	0	0	0.0466552	1.421792	5.01291	5.01291	5.01291	5.01291	6.601851	6.702022	6.702022	32.87286	33.42206	33.42206	33.42206	33.42206	33.42206	33.42206	1.421792
48023	3034	Fair Haven	MI	1	43.9656	341.3972	0.0466552	87.12186	87.16852	1.529901	1.421576	65226	7.3	1	128	117.7739	43.9656	0	0	0	0	0	0	0	0	0	0	0	0	0	0	0	0.0466552	1.421792	5.01291	5.01291	5.01291	5.01291	6.601851	6.702022	6.702022	32.87286	33.42206	33.42206	33.42206	33.42206	33.42206	33.42206	1.421792
48023	7074	Fair Haven	MI	0	43.9656	341.3972	0.0466552	87.12186	87.16852	1.529901	1.421576	65226	7.3	1	84	117.7739	43.9656	0	0	0	0	0	0	0	0	0	0	0	0	0	0	0	0.0466552	1.421792	5.01291	5.01291	5.01291	5.01291	6.601851	6.702022	6.702022	32.87286	33.42206	33.42206	33.42206	33.42206	33.42206	33.42206	1.421792
48023	6569	Fair Haven	MI	0	43.9656	341.3972	0.0466552	87.12186	87.16852	1.529901	1.421576	65226	7.3	0	105	117.7739	43.9656	0	0	0	0	0	0	0	0	0	0	0	0	0	0	0	0.0466552	1.421792	5.01291	5.01291	5.01291	5.01291	6.601851	6.702022	6.702022	32.87286	33.42206	33.42206	33.42206	33.42206	33.42206	33.42206	1.421792
48023	8084	Fair Haven	MI	0	43.9656	341.3972	0.0466552	87.12186	87.16852	1.529901	1.421576	65226	7.3	1	54	117.7739	43.9656	0	0	0	0	0	0	0	0	0	0	0	0	0	0	0	0.0466552	1.421792	5.01291	5.01291	5.01291	5.01291	6.601851	6.702022	6.702022	32.87286	33.42206	33.42206	33.42206	33.42206	33.42206	33.42206	1.421792
48023	1519	Fair Haven	MI	0	43.9656	341.3972	0.0466552	87.12186	87.16852	1.529901	1.421576	65226	7.3	0	182	117.7739	43.9656	0	0	0	0	0	0	0	0	0	0	0	0	0	0	0	0.0466552	1.421792	5.01291	5.01291	5.01291	5.01291	6.601851	6.702022	6.702022	32.87286	33.42206	33.42206	33.42206	33.42206	33.42206	33.42206	1.421792
48023	7579	Fair Haven	MI	0	43.9656	341.3972	0.0466552	87.12186	87.16852	1.529901	1.421576	65226	7.3	0	49	117.7739	43.9656	0	0	0	0	0	0	0	0	0	0	0	0	0	0	0	0.0466552	1.421792	5.01291	5.01291	5.01291	5.01291	6.601851	6.702022	6.702022	32.87286	33.42206	33.42206	33.42206	33.42206	33.42206	33.42206	1.421792
48023	6569	Fair Haven	MI	0	43.9656	341.3972	0.0466552	87.12186	87.16852	1.529901	1.421576	65226	7.3	1	119	117.7739	43.9656	0	0	0	0	0	0	0	0	0	0	0	0	0	0	0	0.0466552	1.421792	5.01291	5.01291	5.01291	5.01291	6.601851	6.702022	6.702022	32.87286	33.42206	33.42206	33.42206	33.42206	33.42206	33.42206	1.421792
48023	5054	Fair Haven	MI	0	43.9656	341.3972	0.0466552	87.12186	87.16852	1.529901	1.421576	65226	7.3	1	215	117.7739	43.9656	0	0	0	0	0	0	0	0	0	0	0	0	0	0	0	0.0466552	1.421792	5.01291	5.01291	5.01291	5.01291	6.601851	6.702022	6.702022	32.87286	33.42206	33.42206	33.42206	33.42206	33.42206	33.42206	1.421792
48023	5559	Fair Haven	MI	0	43.9656	341.3972	0.0466552	87.12186	87.16852	1.529901	1.421576	65226	7.3	0	193	117.7739	43.9656	0	0	0	0	0	0	0	0	0	0	0	0	0	0	0	0.0466552	1.421792	5.01291	5.01291	5.01291	5.01291	6.601851	6.702022	6.702022	32.87286	33.42206	33.42206	33.42206	33.42206	33.42206	33.42206	1.421792
48023	2024	Fair Haven	MI	1	43.9656	341.3972	0.0466552	87.12186	87.16852	1.529901	1.421576	65226	7.3	1	136	117.7739	43.9656	0	0	0	0	0	0	0	0	0	0	0	0	0	0	0	0.0466552	1.421792	5.01291	5.01291	5.01291	5.01291	6.601851	6.702022	6.702022	32.87286	33.42206	33.42206	33.42206	33.42206	33.42206	33.42206	1.421792
48023	2529	Fair Haven	MI	0	43.9656	341.3972	0.0466552	87.12186	87.16852	1.529901	1.421576	65226	7.3	0	125	117.7739	43.9656	0	0	0	0	0	0	0	0	0	0	0	0	0	0	0	0.0466552	1.421792	5.01291	5.01291	5.01291	5.01291	6.601851	6.702022	6.702022	32.87286	33.42206	33.42206	33.42206	33.42206	33.42206	33.42206	1.421792
48023	1519	Fair Haven	MI	0	43.9656	341.3972	0.0466552	87.12186	87.16852	1.529901	1.421576	65226	7.3	1	194	117.7739	43.9656	0	0	0	0	0	0	0	0	0	0	0	0	0	0	0	0.0466552	1.421792	5.01291	5.01291	5.01291	5.01291	6.601851	6.702022	6.702022	32.87286	33.42206	33.42206	33.42206	33.42206	33.42206	33.42206	1.421792
48023	5054	Fair Haven	MI	0	43.9656	341.3972	0.0466552	87.12186	87.16852	1.529901	1.421576	65226	7.3	0	216	117.7739	43.9656	0	0	0	0	0	0	0	0	0	0	0	0	0	0	0	0.0466552	1.421792	5.01291	5.01291	5.01291	5.01291	6.601851	6.702022	6.702022	32.87286	33.42206	33.42206	33.42206	33.42206	33.42206	33.42206	1.421792
48023	3539	Fair Haven	MI	2	43.9656	341.3972	0.0466552	87.12186	87.16852	1.529901	1.421576	65226	7.3	0	153	117.7739	43.9656	0	0	0	0	0	0	0	0	0	0	0	0	0	0	0	0.0466552	1.421792	5.01291	5.01291	5.01291	5.01291	6.601851	6.702022	6.702022	32.87286	33.42206	33.42206	33.42206	33.42206	33.42206	33.42206	1.421792
48023	4549	Fair Haven	MI	2	43.9656	341.3972	0.0466552	87.12186	87.16852	1.529901	1.421576	65226	7.3	0	262	117.7739	43.9656	0	0	0	0	0	0	0	0	0	0	0	0	0	0	0	0.0466552	1.421792	5.01291	5.01291	5.01291	5.01291	6.601851	6.702022	6.702022	32.87286	33.42206	33.42206	33.42206	33.42206	33.42206	33.42206	1.421792
48023	6064	Fair Haven	MI	0	43.9656	341.3972	0.0466552	87.12186	87.16852	1.529901	1.421576	65226	7.3	0	188	117.7739	43.9656	0	0	0	0	0	0	0	0	0	0	0	0	0	0	0	0.0466552	1.421792	5.01291	5.01291	5.01291	5.01291	6.601851	6.702022	6.702022	32.87286	33.42206	33.42206	33.42206	33.42206	33.42206	33.42206	1.421792
48023	3034	Fair Haven	MI	0	43.9656	341.3972	0.0466552	87.12186	87.16852	1.529901	1.421576	65226	7.3	0	131	117.7739	43.9656	0	0	0	0	0	0	0	0	0	0	0	0	0	0	0	0.0466552	1.421792	5.01291	5.01291	5.01291	5.01291	6.601851	6.702022	6.702022	32.87286	33.42206	33.42206	33.42206	33.42206	33.42206	33.42206	1.421792
48023	7579	Fair Haven	MI	0	43.9656	341.3972	0.0466552	87.12186	87.16852	1.529901	1.421576	65226	7.3	1	68	117.7739	43.9656	0	0	0	0	0	0	0	0	0	0	0	0	0	0	0	0.0466552	1.421792	5.01291	5.01291	5.01291	5.01291	6.601851	6.702022	6.702022	32.87286	33.42206	33.42206	33.42206	33.42206	33.42206	33.42206	1.421792
48023	2529	Fair Haven	MI	1	43.9656	341.3972	0.0466552	87.12186	87.16852	1.529901	1.421576	65226	7.3	1	122	117.7739	43.9656	0	0	0	0	0	0	0	0	0	0	0	0	0	0	0	0.0466552	1.421792	5.01291	5.01291	5.01291	5.01291	6.601851	6.702022	6.702022	32.87286	33.42206	33.42206	33.42206	33.42206	33.42206	33.42206	1.421792
48023	2024	Fair Haven	MI	0	43.9656	341.3972	0.0466552	87.12186	87.16852	1.529901	1.421576	65226	7.3	0	137	117.7739	43.9656	0	0	0	0	0	0	0	0	0	0	0	0	0	0	0	0.0466552	1.421792	5.01291	5.01291	5.01291	5.01291	6.601851	6.702022	6.702022	32.87286	33.42206	33.42206	33.42206	33.42206	33.42206	33.42206	1.421792
48023	4549	Fair Haven	MI	0	43.9656	341.3972	0.0466552	87.12186	87.16852	1.529901	1.421576	65226	7.3	1	223	117.7739	43.9656	0	0	0	0	0	0	0	0	0	0	0	0	0	0	0	0.0466552	1.421792	5.01291	5.01291	5.01291	5.01291	6.601851	6.702022	6.702022	32.87286	33.42206	33.42206	33.42206	33.42206	33.42206	33.42206	1.421792
48023	4044	Fair Haven	MI	2	43.9656	341.3972	0.0466552	87.12186	87.16852	1.529901	1.421576	65226	7.3	1	235	117.7739	43.9656	0	0	0	0	0	0	0	0	0	0	0	0	0	0	0	0.0466552	1.421792	5.01291	5.01291	5.01291	5.01291	6.601851	6.702022	6.702022	32.87286	33.42206	33.42206	33.42206	33.42206	33.42206	33.42206	1.421792
48025	7074	Franklin	MI	1	21.64625	21.64625	0.4740747	-3.77E-07	0.4740743	24.38525	0.7203112	112774	1.5	1	271	690.6045	21.64625	0.285478	0.285478	0.285478	0.285478	0.285478	0	0	0	0	0	0	0	0	0	0	0.4740747	0.7205296	1.833426	1.833974	2.125022	2.125022	3.832448	3.832448	4.020182	4.020182	6.119503	6.119503	6.119503	6.177441	6.177441	9.154857	0.7205296
48025	5559	Franklin	MI	1	21.64625	21.64625	0.4740747	-3.77E-07	0.4740743	24.38525	0.7203112	112774	1.5	1	612	690.6045	21.64625	0.285478	0.285478	0.285478	0.285478	0.285478	0	0	0	0	0	0	0	0	0	0	0.4740747	0.7205296	1.833426	1.833974	2.125022	2.125022	3.832448	3.832448	4.020182	4.020182	6.119503	6.119503	6.119503	6.177441	6.177441	9.154857	0.7205296
48025	6064	Franklin	MI	0	21.64625	21.64625	0.4740747	-3.77E-07	0.4740743	24.38525	0.7203112	112774	1.5	0	490	690.6045	21.64625	0.285478	0.285478	0.285478	0.285478	0.285478	0	0	0	0	0	0	0	0	0	0	0.4740747	0.7205296	1.833426	1.833974	2.125022	2.125022	3.832448	3.832448	4.020182	4.020182	6.119503	6.119503	6.119503	6.177441	6.177441	9.154857	0.7205296
48025	6569	Franklin	MI	0	21.64625	21.64625	0.4740747	-3.77E-07	0.4740743	24.38525	0.7203112	112774	1.5	1	382	690.6045	21.64625	0.285478	0.285478	0.285478	0.285478	0.285478	0	0	0	0	0	0	0	0	0	0	0.4740747	0.7205296	1.833426	1.833974	2.125022	2.125022	3.832448	3.832448	4.020182	4.020182	6.119503	6.119503	6.119503	6.177441	6.177441	9.154857	0.7205296
48025	3539	Franklin	MI	0	21.64625	21.64625	0.4740747	-3.77E-07	0.4740743	24.38525	0.7203112	112774	1.5	1	410	690.6045	21.64625	0.285478	0.285478	0.285478	0.285478	0.285478	0	0	0	0	0	0	0	0	0	0	0.4740747	0.7205296	1.833426	1.833974	2.125022	2.125022	3.832448	3.832448	4.020182	4.020182	6.119503	6.119503	6.119503	6.177441	6.177441	9.154857	0.7205296
48025	5559	Franklin	MI	1	21.64625	21.64625	0.4740747	-3.77E-07	0.4740743	24.38525	0.7203112	112774	1.5	0	543	690.6045	21.64625	0.285478	0.285478	0.285478	0.285478	0.285478	0	0	0	0	0	0	0	0	0	0	0.4740747	0.7205296	1.833426	1.833974	2.125022	2.125022	3.832448	3.832448	4.020182	4.020182	6.119503	6.119503	6.119503	6.177441	6.177441	9.154857	0.7205296
48025	7579	Franklin	MI	0	21.64625	21.64625	0.4740747	-3.77E-07	0.4740743	24.38525	0.7203112	112774	1.5	1	282	690.6045	21.64625	0.285478	0.285478	0.285478	0.285478	0.285478	0	0	0	0	0	0	0	0	0	0	0.4740747	0.7205296	1.833426	1.833974	2.125022	2.125022	3.832448	3.832448	4.020182	4.020182	6.119503	6.119503	6.119503	6.177441	6.177441	9.154857	0.7205296
48025	5054	Franklin	MI	0	21.64625	21.64625	0.4740747	-3.77E-07	0.4740743	24.38525	0.7203112	112774	1.5	1	698	690.6045	21.64625	0.285478	0.285478	0.285478	0.285478	0.285478	0	0	0	0	0	0	0	0	0	0	0.4740747	0.7205296	1.833426	1.833974	2.125022	2.125022	3.832448	3.832448	4.020182	4.020182	6.119503	6.119503	6.119503	6.177441	6.177441	9.154857	0.7205296
48025	3034	Franklin	MI	0	21.64625	21.64625	0.4740747	-3.77E-07	0.4740743	24.38525	0.7203112	112774	1.5	1	263	690.6045	21.64625	0.285478	0.285478	0.285478	0.285478	0.285478	0	0	0	0	0	0	0	0	0	0	0.4740747	0.7205296	1.833426	1.833974	2.125022	2.125022	3.832448	3.832448	4.020182	4.020182	6.119503	6.119503	6.119503	6.177441	6.177441	9.154857	0.7205296
48025	8599	Franklin	MI	1	21.64625	21.64625	0.4740747	-3.77E-07	0.4740743	24.38525	0.7203112	112774	1.5	1	322	690.6045	21.64625	0.285478	0.285478	0.285478	0.285478	0.285478	0	0	0	0	0	0	0	0	0	0	0.4740747	0.7205296	1.833426	1.833974	2.125022	2.125022	3.832448	3.832448	4.020182	4.020182	6.119503	6.119503	6.119503	6.177441	6.177441	9.154857	0.7205296
48025	8084	Franklin	MI	1	21.64625	21.64625	0.4740747	-3.77E-07	0.4740743	24.38525	0.7203112	112774	1.5	1	301	690.6045	21.64625	0.285478	0.285478	0.285478	0.285478	0.285478	0	0	0	0	0	0	0	0	0	0	0.4740747	0.7205296	1.833426	1.833974	2.125022	2.125022	3.832448	3.832448	4.020182	4.020182	6.119503	6.119503	6.119503	6.177441	6.177441	9.154857	0.7205296
48025	7579	Franklin	MI	0	21.64625	21.64625	0.4740747	-3.77E-07	0.4740743	24.38525	0.7203112	112774	1.5	0	229	690.6045	21.64625	0.285478	0.285478	0.285478	0.285478	0.285478	0	0	0	0	0	0	0	0	0	0	0.4740747	0.7205296	1.833426	1.833974	2.125022	2.125022	3.832448	3.832448	4.020182	4.020182	6.119503	6.119503	6.119503	6.177441	6.177441	9.154857	0.7205296
48025	2529	Franklin	MI	0	21.64625	21.64625	0.4740747	-3.77E-07	0.4740743	24.38525	0.7203112	112774	1.5	1	207	690.6045	21.64625	0.285478	0.285478	0.285478	0.285478	0.285478	0	0	0	0	0	0	0	0	0	0	0.4740747	0.7205296	1.833426	1.833974	2.125022	2.125022	3.832448	3.832448	4.020182	4.020182	6.119503	6.119503	6.119503	6.177441	6.177441	9.154857	0.7205296
48025	4549	Franklin	MI	1	21.64625	21.64625	0.4740747	-3.77E-07	0.4740743	24.38525	0.7203112	112774	1.5	0	675	690.6045	21.64625	0.285478	0.285478	0.285478	0.285478	0.285478	0	0	0	0	0	0	0	0	0	0	0.4740747	0.7205296	1.833426	1.833974	2.125022	2.125022	3.832448	3.832448	4.020182	4.020182	6.119503	6.119503	6.119503	6.177441	6.177441	9.154857	0.7205296
48025	6064	Franklin	MI	0	21.64625	21.64625	0.4740747	-3.77E-07	0.4740743	24.38525	0.7203112	112774	1.5	1	558	690.6045	21.64625	0.285478	0.285478	0.285478	0.285478	0.285478	0	0	0	0	0	0	0	0	0	0	0.4740747	0.7205296	1.833426	1.833974	2.125022	2.125022	3.832448	3.832448	4.020182	4.020182	6.119503	6.119503	6.119503	6.177441	6.177441	9.154857	0.7205296
48025	4044	Franklin	MI	0	21.64625	21.64625	0.4740747	-3.77E-07	0.4740743	24.38525	0.7203112	112774	1.5	0	509	690.6045	21.64625	0.285478	0.285478	0.285478	0.285478	0.285478	0	0	0	0	0	0	0	0	0	0	0.4740747	0.7205296	1.833426	1.833974	2.125022	2.125022	3.832448	3.832448	4.020182	4.020182	6.119503	6.119503	6.119503	6.177441	6.177441	9.154857	0.7205296
48025	4549	Franklin	MI	1	21.64625	21.64625	0.4740747	-3.77E-07	0.4740743	24.38525	0.7203112	112774	1.5	1	677	690.6045	21.64625	0.285478	0.285478	0.285478	0.285478	0.285478	0	0	0	0	0	0	0	0	0	0	0.4740747	0.7205296	1.833426	1.833974	2.125022	2.125022	3.832448	3.832448	4.020182	4.020182	6.119503	6.119503	6.119503	6.177441	6.177441	9.154857	0.7205296
48025	3034	Franklin	MI	1	21.64625	21.64625	0.4740747	-3.77E-07	0.4740743	24.38525	0.7203112	112774	1.5	0	225	690.6045	21.64625	0.285478	0.285478	0.285478	0.285478	0.285478	0	0	0	0	0	0	0	0	0	0	0.4740747	0.7205296	1.833426	1.833974	2.125022	2.125022	3.832448	3.832448	4.020182	4.020182	6.119503	6.119503	6.119503	6.177441	6.177441	9.154857	0.7205296
48025	4044	Franklin	MI	1	21.64625	21.64625	0.4740747	-3.77E-07	0.4740743	24.38525	0.7203112	112774	1.5	1	650	690.6045	21.64625	0.285478	0.285478	0.285478	0.285478	0.285478	0	0	0	0	0	0	0	0	0	0	0.4740747	0.7205296	1.833426	1.833974	2.125022	2.125022	3.832448	3.832448	4.020182	4.020182	6.119503	6.119503	6.119503	6.177441	6.177441	9.154857	0.7205296
48025	5054	Franklin	MI	2	21.64625	21.64625	0.4740747	-3.77E-07	0.4740743	24.38525	0.7203112	112774	1.5	0	649	690.6045	21.64625	0.285478	0.285478	0.285478	0.285478	0.285478	0	0	0	0	0	0	0	0	0	0	0.4740747	0.7205296	1.833426	1.833974	2.125022	2.125022	3.832448	3.832448	4.020182	4.020182	6.119503	6.119503	6.119503	6.177441	6.177441	9.154857	0.7205296
48025	8084	Franklin	MI	0	21.64625	21.64625	0.4740747	-3.77E-07	0.4740743	24.38525	0.7203112	112774	1.5	0	247	690.6045	21.64625	0.285478	0.285478	0.285478	0.285478	0.285478	0	0	0	0	0	0	0	0	0	0	0.4740747	0.7205296	1.833426	1.833974	2.125022	2.125022	3.832448	3.832448	4.020182	4.020182	6.119503	6.119503	6.119503	6.177441	6.177441	9.154857	0.7205296
48025	3539	Franklin	MI	1	21.64625	21.64625	0.4740747	-3.77E-07	0.4740743	24.38525	0.7203112	112774	1.5	0	355	690.6045	21.64625	0.285478	0.285478	0.285478	0.285478	0.285478	0	0	0	0	0	0	0	0	0	0	0.4740747	0.7205296	1.833426	1.833974	2.125022	2.125022	3.832448	3.832448	4.020182	4.020182	6.119503	6.119503	6.119503	6.177441	6.177441	9.154857	0.7205296
48025	2024	Franklin	MI	4	21.64625	21.64625	0.4740747	-3.77E-07	0.4740743	24.38525	0.7203112	112774	1.5	0	265	690.6045	21.64625	0.285478	0.285478	0.285478	0.285478	0.285478	0	0	0	0	0	0	0	0	0	0	0.4740747	0.7205296	1.833426	1.833974	2.125022	2.125022	3.832448	3.832448	4.020182	4.020182	6.119503	6.119503	6.119503	6.177441	6.177441	9.154857	0.7205296
48025	7074	Franklin	MI	1	21.64625	21.64625	0.4740747	-3.77E-07	0.4740743	24.38525	0.7203112	112774	1.5	0	230	690.6045	21.64625	0.285478	0.285478	0.285478	0.285478	0.285478	0	0	0	0	0	0	0	0	0	0	0.4740747	0.7205296	1.833426	1.833974	2.125022	2.125022	3.832448	3.832448	4.020182	4.020182	6.119503	6.119503	6.119503	6.177441	6.177441	9.154857	0.7205296
48025	1519	Franklin	MI	2	21.64625	21.64625	0.4740747	-3.77E-07	0.4740743	24.38525	0.7203112	112774	1.5	0	529	690.6045	21.64625	0.285478	0.285478	0.285478	0.285478	0.285478	0	0	0	0	0	0	0	0	0	0	0.4740747	0.7205296	1.833426	1.833974	2.125022	2.125022	3.832448	3.832448	4.020182	4.020182	6.119503	6.119503	6.119503	6.177441	6.177441	9.154857	0.7205296
48025	2529	Franklin	MI	0	21.64625	21.64625	0.4740747	-3.77E-07	0.4740743	24.38525	0.7203112	112774	1.5	0	181	690.6045	21.64625	0.285478	0.285478	0.285478	0.285478	0.285478	0	0	0	0	0	0	0	0	0	0	0.4740747	0.7205296	1.833426	1.833974	2.125022	2.125022	3.832448	3.832448	4.020182	4.020182	6.119503	6.119503	6.119503	6.177441	6.177441	9.154857	0.7205296
48025	1519	Franklin	MI	2	21.64625	21.64625	0.4740747	-3.77E-07	0.4740743	24.38525	0.7203112	112774	1.5	1	476	690.6045	21.64625	0.285478	0.285478	0.285478	0.285478	0.285478	0	0	0	0	0	0	0	0	0	0	0.4740747	0.7205296	1.833426	1.833974	2.125022	2.125022	3.832448	3.832448	4.020182	4.020182	6.119503	6.119503	6.119503	6.177441	6.177441	9.154857	0.7205296
48025	8599	Franklin	MI	0	21.64625	21.64625	0.4740747	-3.77E-07	0.4740743	24.38525	0.7203112	112774	1.5	0	194	690.6045	21.64625	0.285478	0.285478	0.285478	0.285478	0.285478	0	0	0	0	0	0	0	0	0	0	0.4740747	0.7205296	1.833426	1.833974	2.125022	2.125022	3.832448	3.832448	4.020182	4.020182	6.119503	6.119503	6.119503	6.177441	6.177441	9.154857	0.7205296
48025	2024	Franklin	MI	1	21.64625	21.64625	0.4740747	-3.77E-07	0.4740743	24.38525	0.7203112	112774	1.5	1	201	690.6045	21.64625	0.285478	0.285478	0.285478	0.285478	0.285478	0	0	0	0	0	0	0	0	0	0	0.4740747	0.7205296	1.833426	1.833974	2.125022	2.125022	3.832448	3.832448	4.020182	4.020182	6.119503	6.119503	6.119503	6.177441	6.177441	9.154857	0.7205296
48025	6569	Franklin	MI	0	21.64625	21.64625	0.4740747	-3.77E-07	0.4740743	24.38525	0.7203112	112774	1.5	0	379	690.6045	21.64625	0.285478	0.285478	0.285478	0.285478	0.285478	0	0	0	0	0	0	0	0	0	0	0.4740747	0.7205296	1.833426	1.833974	2.125022	2.125022	3.832448	3.832448	4.020182	4.020182	6.119503	6.119503	6.119503	6.177441	6.177441	9.154857	0.7205296
48026	8599	Fraser	MI	1	10.76941	233.2921	0.0323103	95.38373	95.41604	6.218044	1.039031	50927	6.9	0	103	1344.55	10.76941	0	0	0	0	0	0	0	0	0	0	0	0	0	0	0	0.0323103	1.039281	3.838595	3.838595	3.838595	3.838595	7.44939	7.521289	22.58624	22.58624	22.58624	22.58624	22.58624	22.58624	22.58624	22.58624	1.039281
48026	4044	Fraser	MI	9	10.76941	233.2921	0.0323103	95.38373	95.41604	6.218044	1.039031	50927	6.9	0	479	1344.55	10.76941	0	0	0	0	0	0	0	0	0	0	0	0	0	0	0	0.0323103	1.039281	3.838595	3.838595	3.838595	3.838595	7.44939	7.521289	22.58624	22.58624	22.58624	22.58624	22.58624	22.58624	22.58624	22.58624	1.039281
48026	8084	Fraser	MI	1	10.76941	233.2921	0.0323103	95.38373	95.41604	6.218044	1.039031	50927	6.9	0	112	1344.55	10.76941	0	0	0	0	0	0	0	0	0	0	0	0	0	0	0	0.0323103	1.039281	3.838595	3.838595	3.838595	3.838595	7.44939	7.521289	22.58624	22.58624	22.58624	22.58624	22.58624	22.58624	22.58624	22.58624	1.039281
48026	7074	Fraser	MI	4	10.76941	233.2921	0.0323103	95.38373	95.41604	6.218044	1.039031	50927	6.9	1	307	1344.55	10.76941	0	0	0	0	0	0	0	0	0	0	0	0	0	0	0	0.0323103	1.039281	3.838595	3.838595	3.838595	3.838595	7.44939	7.521289	22.58624	22.58624	22.58624	22.58624	22.58624	22.58624	22.58624	22.58624	1.039281
48026	5054	Fraser	MI	5	10.76941	233.2921	0.0323103	95.38373	95.41604	6.218044	1.039031	50927	6.9	0	588	1344.55	10.76941	0	0	0	0	0	0	0	0	0	0	0	0	0	0	0	0.0323103	1.039281	3.838595	3.838595	3.838595	3.838595	7.44939	7.521289	22.58624	22.58624	22.58624	22.58624	22.58624	22.58624	22.58624	22.58624	1.039281
48026	4549	Fraser	MI	8	10.76941	233.2921	0.0323103	95.38373	95.41604	6.218044	1.039031	50927	6.9	0	570	1344.55	10.76941	0	0	0	0	0	0	0	0	0	0	0	0	0	0	0	0.0323103	1.039281	3.838595	3.838595	3.838595	3.838595	7.44939	7.521289	22.58624	22.58624	22.58624	22.58624	22.58624	22.58624	22.58624	22.58624	1.039281
48026	2024	Fraser	MI	6	10.76941	233.2921	0.0323103	95.38373	95.41604	6.218044	1.039031	50927	6.9	0	374	1344.55	10.76941	0	0	0	0	0	0	0	0	0	0	0	0	0	0	0	0.0323103	1.039281	3.838595	3.838595	3.838595	3.838595	7.44939	7.521289	22.58624	22.58624	22.58624	22.58624	22.58624	22.58624	22.58624	22.58624	1.039281
48026	2529	Fraser	MI	2	10.76941	233.2921	0.0323103	95.38373	95.41604	6.218044	1.039031	50927	6.9	1	390	1344.55	10.76941	0	0	0	0	0	0	0	0	0	0	0	0	0	0	0	0.0323103	1.039281	3.838595	3.838595	3.838595	3.838595	7.44939	7.521289	22.58624	22.58624	22.58624	22.58624	22.58624	22.58624	22.58624	22.58624	1.039281
48026	3539	Fraser	MI	3	10.76941	233.2921	0.0323103	95.38373	95.41604	6.218044	1.039031	50927	6.9	1	430	1344.55	10.76941	0	0	0	0	0	0	0	0	0	0	0	0	0	0	0	0.0323103	1.039281	3.838595	3.838595	3.838595	3.838595	7.44939	7.521289	22.58624	22.58624	22.58624	22.58624	22.58624	22.58624	22.58624	22.58624	1.039281
48026	5559	Fraser	MI	9	10.76941	233.2921	0.0323103	95.38373	95.41604	6.218044	1.039031	50927	6.9	0	494	1344.55	10.76941	0	0	0	0	0	0	0	0	0	0	0	0	0	0	0	0.0323103	1.039281	3.838595	3.838595	3.838595	3.838595	7.44939	7.521289	22.58624	22.58624	22.58624	22.58624	22.58624	22.58624	22.58624	22.58624	1.039281
48026	4044	Fraser	MI	2	10.76941	233.2921	0.0323103	95.38373	95.41604	6.218044	1.039031	50927	6.9	1	609	1344.55	10.76941	0	0	0	0	0	0	0	0	0	0	0	0	0	0	0	0.0323103	1.039281	3.838595	3.838595	3.838595	3.838595	7.44939	7.521289	22.58624	22.58624	22.58624	22.58624	22.58624	22.58624	22.58624	22.58624	1.039281
48026	2529	Fraser	MI	1	10.76941	233.2921	0.0323103	95.38373	95.41604	6.218044	1.039031	50927	6.9	0	431	1344.55	10.76941	0	0	0	0	0	0	0	0	0	0	0	0	0	0	0	0.0323103	1.039281	3.838595	3.838595	3.838595	3.838595	7.44939	7.521289	22.58624	22.58624	22.58624	22.58624	22.58624	22.58624	22.58624	22.58624	1.039281
48026	5054	Fraser	MI	2	10.76941	233.2921	0.0323103	95.38373	95.41604	6.218044	1.039031	50927	6.9	1	685	1344.55	10.76941	0	0	0	0	0	0	0	0	0	0	0	0	0	0	0	0.0323103	1.039281	3.838595	3.838595	3.838595	3.838595	7.44939	7.521289	22.58624	22.58624	22.58624	22.58624	22.58624	22.58624	22.58624	22.58624	1.039281
48026	1519	Fraser	MI	3	10.76941	233.2921	0.0323103	95.38373	95.41604	6.218044	1.039031	50927	6.9	1	516	1344.55	10.76941	0	0	0	0	0	0	0	0	0	0	0	0	0	0	0	0.0323103	1.039281	3.838595	3.838595	3.838595	3.838595	7.44939	7.521289	22.58624	22.58624	22.58624	22.58624	22.58624	22.58624	22.58624	22.58624	1.039281
48026	3034	Fraser	MI	5	10.76941	233.2921	0.0323103	95.38373	95.41604	6.218044	1.039031	50927	6.9	0	349	1344.55	10.76941	0	0	0	0	0	0	0	0	0	0	0	0	0	0	0	0.0323103	1.039281	3.838595	3.838595	3.838595	3.838595	7.44939	7.521289	22.58624	22.58624	22.58624	22.58624	22.58624	22.58624	22.58624	22.58624	1.039281
48026	6064	Fraser	MI	4	10.76941	233.2921	0.0323103	95.38373	95.41604	6.218044	1.039031	50927	6.9	1	491	1344.55	10.76941	0	0	0	0	0	0	0	0	0	0	0	0	0	0	0	0.0323103	1.039281	3.838595	3.838595	3.838595	3.838595	7.44939	7.521289	22.58624	22.58624	22.58624	22.58624	22.58624	22.58624	22.58624	22.58624	1.039281
48026	2024	Fraser	MI	1	10.76941	233.2921	0.0323103	95.38373	95.41604	6.218044	1.039031	50927	6.9	1	371	1344.55	10.76941	0	0	0	0	0	0	0	0	0	0	0	0	0	0	0	0.0323103	1.039281	3.838595	3.838595	3.838595	3.838595	7.44939	7.521289	22.58624	22.58624	22.58624	22.58624	22.58624	22.58624	22.58624	22.58624	1.039281
48026	6064	Fraser	MI	1	10.76941	233.2921	0.0323103	95.38373	95.41604	6.218044	1.039031	50927	6.9	0	405	1344.55	10.76941	0	0	0	0	0	0	0	0	0	0	0	0	0	0	0	0.0323103	1.039281	3.838595	3.838595	3.838595	3.838595	7.44939	7.521289	22.58624	22.58624	22.58624	22.58624	22.58624	22.58624	22.58624	22.58624	1.039281
48026	7074	Fraser	MI	4	10.76941	233.2921	0.0323103	95.38373	95.41604	6.218044	1.039031	50927	6.9	0	197	1344.55	10.76941	0	0	0	0	0	0	0	0	0	0	0	0	0	0	0	0.0323103	1.039281	3.838595	3.838595	3.838595	3.838595	7.44939	7.521289	22.58624	22.58624	22.58624	22.58624	22.58624	22.58624	22.58624	22.58624	1.039281
48026	3539	Fraser	MI	1	10.76941	233.2921	0.0323103	95.38373	95.41604	6.218044	1.039031	50927	6.9	0	404	1344.55	10.76941	0	0	0	0	0	0	0	0	0	0	0	0	0	0	0	0.0323103	1.039281	3.838595	3.838595	3.838595	3.838595	7.44939	7.521289	22.58624	22.58624	22.58624	22.58624	22.58624	22.58624	22.58624	22.58624	1.039281
48026	7579	Fraser	MI	0	10.76941	233.2921	0.0323103	95.38373	95.41604	6.218044	1.039031	50927	6.9	1	276	1344.55	10.76941	0	0	0	0	0	0	0	0	0	0	0	0	0	0	0	0.0323103	1.039281	3.838595	3.838595	3.838595	3.838595	7.44939	7.521289	22.58624	22.58624	22.58624	22.58624	22.58624	22.58624	22.58624	22.58624	1.039281
48026	8084	Fraser	MI	0	10.76941	233.2921	0.0323103	95.38373	95.41604	6.218044	1.039031	50927	6.9	1	249	1344.55	10.76941	0	0	0	0	0	0	0	0	0	0	0	0	0	0	0	0.0323103	1.039281	3.838595	3.838595	3.838595	3.838595	7.44939	7.521289	22.58624	22.58624	22.58624	22.58624	22.58624	22.58624	22.58624	22.58624	1.039281
48026	4549	Fraser	MI	0	10.76941	233.2921	0.0323103	95.38373	95.41604	6.218044	1.039031	50927	6.9	1	624	1344.55	10.76941	0	0	0	0	0	0	0	0	0	0	0	0	0	0	0	0.0323103	1.039281	3.838595	3.838595	3.838595	3.838595	7.44939	7.521289	22.58624	22.58624	22.58624	22.58624	22.58624	22.58624	22.58624	22.58624	1.039281
48026	6569	Fraser	MI	1	10.76941	233.2921	0.0323103	95.38373	95.41604	6.218044	1.039031	50927	6.9	0	260	1344.55	10.76941	0	0	0	0	0	0	0	0	0	0	0	0	0	0	0	0.0323103	1.039281	3.838595	3.838595	3.838595	3.838595	7.44939	7.521289	22.58624	22.58624	22.58624	22.58624	22.58624	22.58624	22.58624	22.58624	1.039281
48026	1519	Fraser	MI	4	10.76941	233.2921	0.0323103	95.38373	95.41604	6.218044	1.039031	50927	6.9	0	535	1344.55	10.76941	0	0	0	0	0	0	0	0	0	0	0	0	0	0	0	0.0323103	1.039281	3.838595	3.838595	3.838595	3.838595	7.44939	7.521289	22.58624	22.58624	22.58624	22.58624	22.58624	22.58624	22.58624	22.58624	1.039281
48026	5559	Fraser	MI	2	10.76941	233.2921	0.0323103	95.38373	95.41604	6.218044	1.039031	50927	6.9	1	575	1344.55	10.76941	0	0	0	0	0	0	0	0	0	0	0	0	0	0	0	0.0323103	1.039281	3.838595	3.838595	3.838595	3.838595	7.44939	7.521289	22.58624	22.58624	22.58624	22.58624	22.58624	22.58624	22.58624	22.58624	1.039281
48026	8599	Fraser	MI	0	10.76941	233.2921	0.0323103	95.38373	95.41604	6.218044	1.039031	50927	6.9	1	289	1344.55	10.76941	0	0	0	0	0	0	0	0	0	0	0	0	0	0	0	0.0323103	1.039281	3.838595	3.838595	3.838595	3.838595	7.44939	7.521289	22.58624	22.58624	22.58624	22.58624	22.58624	22.58624	22.58624	22.58624	1.039281
48026	7579	Fraser	MI	1	10.76941	233.2921	0.0323103	95.38373	95.41604	6.218044	1.039031	50927	6.9	0	175	1344.55	10.76941	0	0	0	0	0	0	0	0	0	0	0	0	0	0	0	0.0323103	1.039281	3.838595	3.838595	3.838595	3.838595	7.44939	7.521289	22.58624	22.58624	22.58624	22.58624	22.58624	22.58624	22.58624	22.58624	1.039281
48026	6569	Fraser	MI	1	10.76941	233.2921	0.0323103	95.38373	95.41604	6.218044	1.039031	50927	6.9	1	380	1344.55	10.76941	0	0	0	0	0	0	0	0	0	0	0	0	0	0	0	0.0323103	1.039281	3.838595	3.838595	3.838595	3.838595	7.44939	7.521289	22.58624	22.58624	22.58624	22.58624	22.58624	22.58624	22.58624	22.58624	1.039281
48026	3034	Fraser	MI	5	10.76941	233.2921	0.0323103	95.38373	95.41604	6.218044	1.039031	50927	6.9	1	383	1344.55	10.76941	0	0	0	0	0	0	0	0	0	0	0	0	0	0	0	0.0323103	1.039281	3.838595	3.838595	3.838595	3.838595	7.44939	7.521289	22.58624	22.58624	22.58624	22.58624	22.58624	22.58624	22.58624	22.58624	1.039281
48027	6064	Goodells	MI	0	97.11456	109.568	0.1340957	11.36597	11.50006	18.45792	2.108794	57025	7.9	1	101	33.69217	97.11456	0.1219607	0.1067014	0.1067014	0.1067014	0.0600705	0	0	0	0	0	0	0	0	0	0	0.1340957	2.109061	2.818788	2.818788	2.818788	4.075054	13.73899	14.2618	33.30827	37.87807	38.89388	38.89388	38.89388	38.89388	38.89388	38.89388	2.109061
48027	3034	Goodells	MI	0	97.11456	109.568	0.1340957	11.36597	11.50006	18.45792	2.108794	57025	7.9	0	79	33.69217	97.11456	0.1219607	0.1067014	0.1067014	0.1067014	0.0600705	0	0	0	0	0	0	0	0	0	0	0.1340957	2.109061	2.818788	2.818788	2.818788	4.075054	13.73899	14.2618	33.30827	37.87807	38.89388	38.89388	38.89388	38.89388	38.89388	38.89388	2.109061
48027	6064	Goodells	MI	0	97.11456	109.568	0.1340957	11.36597	11.50006	18.45792	2.108794	57025	7.9	0	103	33.69217	97.11456	0.1219607	0.1067014	0.1067014	0.1067014	0.0600705	0	0	0	0	0	0	0	0	0	0	0.1340957	2.109061	2.818788	2.818788	2.818788	4.075054	13.73899	14.2618	33.30827	37.87807	38.89388	38.89388	38.89388	38.89388	38.89388	38.89388	2.109061
48027	5054	Goodells	MI	0	97.11456	109.568	0.1340957	11.36597	11.50006	18.45792	2.108794	57025	7.9	1	123	33.69217	97.11456	0.1219607	0.1067014	0.1067014	0.1067014	0.0600705	0	0	0	0	0	0	0	0	0	0	0.1340957	2.109061	2.818788	2.818788	2.818788	4.075054	13.73899	14.2618	33.30827	37.87807	38.89388	38.89388	38.89388	38.89388	38.89388	38.89388	2.109061
48027	8084	Goodells	MI	0	97.11456	109.568	0.1340957	11.36597	11.50006	18.45792	2.108794	57025	7.9	0	15	33.69217	97.11456	0.1219607	0.1067014	0.1067014	0.1067014	0.0600705	0	0	0	0	0	0	0	0	0	0	0.1340957	2.109061	2.818788	2.818788	2.818788	4.075054	13.73899	14.2618	33.30827	37.87807	38.89388	38.89388	38.89388	38.89388	38.89388	38.89388	2.109061
48027	8599	Goodells	MI	0	97.11456	109.568	0.1340957	11.36597	11.50006	18.45792	2.108794	57025	7.9	0	8	33.69217	97.11456	0.1219607	0.1067014	0.1067014	0.1067014	0.0600705	0	0	0	0	0	0	0	0	0	0	0.1340957	2.109061	2.818788	2.818788	2.818788	4.075054	13.73899	14.2618	33.30827	37.87807	38.89388	38.89388	38.89388	38.89388	38.89388	38.89388	2.109061
48027	4044	Goodells	MI	0	97.11456	109.568	0.1340957	11.36597	11.50006	18.45792	2.108794	57025	7.9	1	123	33.69217	97.11456	0.1219607	0.1067014	0.1067014	0.1067014	0.0600705	0	0	0	0	0	0	0	0	0	0	0.1340957	2.109061	2.818788	2.818788	2.818788	4.075054	13.73899	14.2618	33.30827	37.87807	38.89388	38.89388	38.89388	38.89388	38.89388	38.89388	2.109061
48027	2024	Goodells	MI	0	97.11456	109.568	0.1340957	11.36597	11.50006	18.45792	2.108794	57025	7.9	1	85	33.69217	97.11456	0.1219607	0.1067014	0.1067014	0.1067014	0.0600705	0	0	0	0	0	0	0	0	0	0	0.1340957	2.109061	2.818788	2.818788	2.818788	4.075054	13.73899	14.2618	33.30827	37.87807	38.89388	38.89388	38.89388	38.89388	38.89388	38.89388	2.109061
48027	1519	Goodells	MI	0	97.11456	109.568	0.1340957	11.36597	11.50006	18.45792	2.108794	57025	7.9	0	145	33.69217	97.11456	0.1219607	0.1067014	0.1067014	0.1067014	0.0600705	0	0	0	0	0	0	0	0	0	0	0.1340957	2.109061	2.818788	2.818788	2.818788	4.075054	13.73899	14.2618	33.30827	37.87807	38.89388	38.89388	38.89388	38.89388	38.89388	38.89388	2.109061
48027	6569	Goodells	MI	0	97.11456	109.568	0.1340957	11.36597	11.50006	18.45792	2.108794	57025	7.9	0	73	33.69217	97.11456	0.1219607	0.1067014	0.1067014	0.1067014	0.0600705	0	0	0	0	0	0	0	0	0	0	0.1340957	2.109061	2.818788	2.818788	2.818788	4.075054	13.73899	14.2618	33.30827	37.87807	38.89388	38.89388	38.89388	38.89388	38.89388	38.89388	2.109061
48027	7579	Goodells	MI	0	97.11456	109.568	0.1340957	11.36597	11.50006	18.45792	2.108794	57025	7.9	1	28	33.69217	97.11456	0.1219607	0.1067014	0.1067014	0.1067014	0.0600705	0	0	0	0	0	0	0	0	0	0	0.1340957	2.109061	2.818788	2.818788	2.818788	4.075054	13.73899	14.2618	33.30827	37.87807	38.89388	38.89388	38.89388	38.89388	38.89388	38.89388	2.109061
48027	7074	Goodells	MI	0	97.11456	109.568	0.1340957	11.36597	11.50006	18.45792	2.108794	57025	7.9	0	53	33.69217	97.11456	0.1219607	0.1067014	0.1067014	0.1067014	0.0600705	0	0	0	0	0	0	0	0	0	0	0.1340957	2.109061	2.818788	2.818788	2.818788	4.075054	13.73899	14.2618	33.30827	37.87807	38.89388	38.89388	38.89388	38.89388	38.89388	38.89388	2.109061
48027	2024	Goodells	MI	0	97.11456	109.568	0.1340957	11.36597	11.50006	18.45792	2.108794	57025	7.9	0	86	33.69217	97.11456	0.1219607	0.1067014	0.1067014	0.1067014	0.0600705	0	0	0	0	0	0	0	0	0	0	0.1340957	2.109061	2.818788	2.818788	2.818788	4.075054	13.73899	14.2618	33.30827	37.87807	38.89388	38.89388	38.89388	38.89388	38.89388	38.89388	2.109061
48027	7074	Goodells	MI	1	97.11456	109.568	0.1340957	11.36597	11.50006	18.45792	2.108794	57025	7.9	1	58	33.69217	97.11456	0.1219607	0.1067014	0.1067014	0.1067014	0.0600705	0	0	0	0	0	0	0	0	0	0	0.1340957	2.109061	2.818788	2.818788	2.818788	4.075054	13.73899	14.2618	33.30827	37.87807	38.89388	38.89388	38.89388	38.89388	38.89388	38.89388	2.109061
48027	5054	Goodells	MI	0	97.11456	109.568	0.1340957	11.36597	11.50006	18.45792	2.108794	57025	7.9	0	153	33.69217	97.11456	0.1219607	0.1067014	0.1067014	0.1067014	0.0600705	0	0	0	0	0	0	0	0	0	0	0.1340957	2.109061	2.818788	2.818788	2.818788	4.075054	13.73899	14.2618	33.30827	37.87807	38.89388	38.89388	38.89388	38.89388	38.89388	38.89388	2.109061
48027	7579	Goodells	MI	0	97.11456	109.568	0.1340957	11.36597	11.50006	18.45792	2.108794	57025	7.9	0	28	33.69217	97.11456	0.1219607	0.1067014	0.1067014	0.1067014	0.0600705	0	0	0	0	0	0	0	0	0	0	0.1340957	2.109061	2.818788	2.818788	2.818788	4.075054	13.73899	14.2618	33.30827	37.87807	38.89388	38.89388	38.89388	38.89388	38.89388	38.89388	2.109061
48027	8599	Goodells	MI	1	97.11456	109.568	0.1340957	11.36597	11.50006	18.45792	2.108794	57025	7.9	1	21	33.69217	97.11456	0.1219607	0.1067014	0.1067014	0.1067014	0.0600705	0	0	0	0	0	0	0	0	0	0	0.1340957	2.109061	2.818788	2.818788	2.818788	4.075054	13.73899	14.2618	33.30827	37.87807	38.89388	38.89388	38.89388	38.89388	38.89388	38.89388	2.109061
48027	3539	Goodells	MI	0	97.11456	109.568	0.1340957	11.36597	11.50006	18.45792	2.108794	57025	7.9	0	121	33.69217	97.11456	0.1219607	0.1067014	0.1067014	0.1067014	0.0600705	0	0	0	0	0	0	0	0	0	0	0.1340957	2.109061	2.818788	2.818788	2.818788	4.075054	13.73899	14.2618	33.30827	37.87807	38.89388	38.89388	38.89388	38.89388	38.89388	38.89388	2.109061
48027	5559	Goodells	MI	0	97.11456	109.568	0.1340957	11.36597	11.50006	18.45792	2.108794	57025	7.9	0	100	33.69217	97.11456	0.1219607	0.1067014	0.1067014	0.1067014	0.0600705	0	0	0	0	0	0	0	0	0	0	0.1340957	2.109061	2.818788	2.818788	2.818788	4.075054	13.73899	14.2618	33.30827	37.87807	38.89388	38.89388	38.89388	38.89388	38.89388	38.89388	2.109061
48027	3539	Goodells	MI	0	97.11456	109.568	0.1340957	11.36597	11.50006	18.45792	2.108794	57025	7.9	1	121	33.69217	97.11456	0.1219607	0.1067014	0.1067014	0.1067014	0.0600705	0	0	0	0	0	0	0	0	0	0	0.1340957	2.109061	2.818788	2.818788	2.818788	4.075054	13.73899	14.2618	33.30827	37.87807	38.89388	38.89388	38.89388	38.89388	38.89388	38.89388	2.109061
48027	8084	Goodells	MI	0	97.11456	109.568	0.1340957	11.36597	11.50006	18.45792	2.108794	57025	7.9	1	25	33.69217	97.11456	0.1219607	0.1067014	0.1067014	0.1067014	0.0600705	0	0	0	0	0	0	0	0	0	0	0.1340957	2.109061	2.818788	2.818788	2.818788	4.075054	13.73899	14.2618	33.30827	37.87807	38.89388	38.89388	38.89388	38.89388	38.89388	38.89388	2.109061
48027	3034	Goodells	MI	0	97.11456	109.568	0.1340957	11.36597	11.50006	18.45792	2.108794	57025	7.9	1	70	33.69217	97.11456	0.1219607	0.1067014	0.1067014	0.1067014	0.0600705	0	0	0	0	0	0	0	0	0	0	0.1340957	2.109061	2.818788	2.818788	2.818788	4.075054	13.73899	14.2618	33.30827	37.87807	38.89388	38.89388	38.89388	38.89388	38.89388	38.89388	2.109061
48027	6569	Goodells	MI	0	97.11456	109.568	0.1340957	11.36597	11.50006	18.45792	2.108794	57025	7.9	1	79	33.69217	97.11456	0.1219607	0.1067014	0.1067014	0.1067014	0.0600705	0	0	0	0	0	0	0	0	0	0	0.1340957	2.109061	2.818788	2.818788	2.818788	4.075054	13.73899	14.2618	33.30827	37.87807	38.89388	38.89388	38.89388	38.89388	38.89388	38.89388	2.109061
48027	4549	Goodells	MI	0	97.11456	109.568	0.1340957	11.36597	11.50006	18.45792	2.108794	57025	7.9	1	164	33.69217	97.11456	0.1219607	0.1067014	0.1067014	0.1067014	0.0600705	0	0	0	0	0	0	0	0	0	0	0.1340957	2.109061	2.818788	2.818788	2.818788	4.075054	13.73899	14.2618	33.30827	37.87807	38.89388	38.89388	38.89388	38.89388	38.89388	38.89388	2.109061
48027	1519	Goodells	MI	0	97.11456	109.568	0.1340957	11.36597	11.50006	18.45792	2.108794	57025	7.9	1	129	33.69217	97.11456	0.1219607	0.1067014	0.1067014	0.1067014	0.0600705	0	0	0	0	0	0	0	0	0	0	0.1340957	2.109061	2.818788	2.818788	2.818788	4.075054	13.73899	14.2618	33.30827	37.87807	38.89388	38.89388	38.89388	38.89388	38.89388	38.89388	2.109061
48027	5559	Goodells	MI	0	97.11456	109.568	0.1340957	11.36597	11.50006	18.45792	2.108794	57025	7.9	1	127	33.69217	97.11456	0.1219607	0.1067014	0.1067014	0.1067014	0.0600705	0	0	0	0	0	0	0	0	0	0	0.1340957	2.109061	2.818788	2.818788	2.818788	4.075054	13.73899	14.2618	33.30827	37.87807	38.89388	38.89388	38.89388	38.89388	38.89388	38.89388	2.109061
48027	4044	Goodells	MI	1	97.11456	109.568	0.1340957	11.36597	11.50006	18.45792	2.108794	57025	7.9	0	141	33.69217	97.11456	0.1219607	0.1067014	0.1067014	0.1067014	0.0600705	0	0	0	0	0	0	0	0	0	0	0.1340957	2.109061	2.818788	2.818788	2.818788	4.075054	13.73899	14.2618	33.30827	37.87807	38.89388	38.89388	38.89388	38.89388	38.89388	38.89388	2.109061
48027	4549	Goodells	MI	0	97.11456	109.568	0.1340957	11.36597	11.50006	18.45792	2.108794	57025	7.9	0	164	33.69217	97.11456	0.1219607	0.1067014	0.1067014	0.1067014	0.0600705	0	0	0	0	0	0	0	0	0	0	0.1340957	2.109061	2.818788	2.818788	2.818788	4.075054	13.73899	14.2618	33.30827	37.87807	38.89388	38.89388	38.89388	38.89388	38.89388	38.89388	2.109061
48027	2529	Goodells	MI	0	97.11456	109.568	0.1340957	11.36597	11.50006	18.45792	2.108794	57025	7.9	1	67	33.69217	97.11456	0.1219607	0.1067014	0.1067014	0.1067014	0.0600705	0	0	0	0	0	0	0	0	0	0	0.1340957	2.109061	2.818788	2.818788	2.818788	4.075054	13.73899	14.2618	33.30827	37.87807	38.89388	38.89388	38.89388	38.89388	38.89388	38.89388	2.109061
48027	2529	Goodells	MI	0	97.11456	109.568	0.1340957	11.36597	11.50006	18.45792	2.108794	57025	7.9	0	70	33.69217	97.11456	0.1219607	0.1067014	0.1067014	0.1067014	0.0600705	0	0	0	0	0	0	0	0	0	0	0.1340957	2.109061	2.818788	2.818788	2.818788	4.075054	13.73899	14.2618	33.30827	37.87807	38.89388	38.89388	38.89388	38.89388	38.89388	38.89388	2.109061
48028	2024	Harsens Island	MI	0	52.58512	772.2701	0.3532817	93.19084	93.54412	0	2.905797	61974	3.3	1	8	21.54602	52.58512	0.316284	0.316284	0.2658374	0.2658374	0.2658374	0.2658374	0	0	0	0	0	0	0	0	0	0.3532817	2.906237	3.334792	3.391887	3.391887	3.568372	3.568372	5.757321	5.757321	40.31498	40.43642	40.43642	40.43642	40.43642	40.43642	40.43642	2.906237
48028	5559	Harsens Island	MI	0	52.58512	772.2701	0.3532817	93.19084	93.54412	0	2.905797	61974	3.3	0	78	21.54602	52.58512	0.316284	0.316284	0.2658374	0.2658374	0.2658374	0.2658374	0	0	0	0	0	0	0	0	0	0.3532817	2.906237	3.334792	3.391887	3.391887	3.568372	3.568372	5.757321	5.757321	40.31498	40.43642	40.43642	40.43642	40.43642	40.43642	40.43642	2.906237
48028	7074	Harsens Island	MI	0	52.58512	772.2701	0.3532817	93.19084	93.54412	0	2.905797	61974	3.3	1	45	21.54602	52.58512	0.316284	0.316284	0.2658374	0.2658374	0.2658374	0.2658374	0	0	0	0	0	0	0	0	0	0.3532817	2.906237	3.334792	3.391887	3.391887	3.568372	3.568372	5.757321	5.757321	40.31498	40.43642	40.43642	40.43642	40.43642	40.43642	40.43642	2.906237
48028	3539	Harsens Island	MI	0	52.58512	772.2701	0.3532817	93.19084	93.54412	0	2.905797	61974	3.3	1	13	21.54602	52.58512	0.316284	0.316284	0.2658374	0.2658374	0.2658374	0.2658374	0	0	0	0	0	0	0	0	0	0.3532817	2.906237	3.334792	3.391887	3.391887	3.568372	3.568372	5.757321	5.757321	40.31498	40.43642	40.43642	40.43642	40.43642	40.43642	40.43642	2.906237
48028	6064	Harsens Island	MI	0	52.58512	772.2701	0.3532817	93.19084	93.54412	0	2.905797	61974	3.3	1	73	21.54602	52.58512	0.316284	0.316284	0.2658374	0.2658374	0.2658374	0.2658374	0	0	0	0	0	0	0	0	0	0.3532817	2.906237	3.334792	3.391887	3.391887	3.568372	3.568372	5.757321	5.757321	40.31498	40.43642	40.43642	40.43642	40.43642	40.43642	40.43642	2.906237
48028	1519	Harsens Island	MI	0	52.58512	772.2701	0.3532817	93.19084	93.54412	0	2.905797	61974	3.3	1	17	21.54602	52.58512	0.316284	0.316284	0.2658374	0.2658374	0.2658374	0.2658374	0	0	0	0	0	0	0	0	0	0.3532817	2.906237	3.334792	3.391887	3.391887	3.568372	3.568372	5.757321	5.757321	40.31498	40.43642	40.43642	40.43642	40.43642	40.43642	40.43642	2.906237
48028	7074	Harsens Island	MI	0	52.58512	772.2701	0.3532817	93.19084	93.54412	0	2.905797	61974	3.3	0	57	21.54602	52.58512	0.316284	0.316284	0.2658374	0.2658374	0.2658374	0.2658374	0	0	0	0	0	0	0	0	0	0.3532817	2.906237	3.334792	3.391887	3.391887	3.568372	3.568372	5.757321	5.757321	40.31498	40.43642	40.43642	40.43642	40.43642	40.43642	40.43642	2.906237
48028	5559	Harsens Island	MI	0	52.58512	772.2701	0.3532817	93.19084	93.54412	0	2.905797	61974	3.3	1	65	21.54602	52.58512	0.316284	0.316284	0.2658374	0.2658374	0.2658374	0.2658374	0	0	0	0	0	0	0	0	0	0.3532817	2.906237	3.334792	3.391887	3.391887	3.568372	3.568372	5.757321	5.757321	40.31498	40.43642	40.43642	40.43642	40.43642	40.43642	40.43642	2.906237
48028	6064	Harsens Island	MI	0	52.58512	772.2701	0.3532817	93.19084	93.54412	0	2.905797	61974	3.3	0	60	21.54602	52.58512	0.316284	0.316284	0.2658374	0.2658374	0.2658374	0.2658374	0	0	0	0	0	0	0	0	0	0.3532817	2.906237	3.334792	3.391887	3.391887	3.568372	3.568372	5.757321	5.757321	40.31498	40.43642	40.43642	40.43642	40.43642	40.43642	40.43642	2.906237
48028	4549	Harsens Island	MI	0	52.58512	772.2701	0.3532817	93.19084	93.54412	0	2.905797	61974	3.3	1	37	21.54602	52.58512	0.316284	0.316284	0.2658374	0.2658374	0.2658374	0.2658374	0	0	0	0	0	0	0	0	0	0.3532817	2.906237	3.334792	3.391887	3.391887	3.568372	3.568372	5.757321	5.757321	40.31498	40.43642	40.43642	40.43642	40.43642	40.43642	40.43642	2.906237
48028	8599	Harsens Island	MI	0	52.58512	772.2701	0.3532817	93.19084	93.54412	0	2.905797	61974	3.3	1	20	21.54602	52.58512	0.316284	0.316284	0.2658374	0.2658374	0.2658374	0.2658374	0	0	0	0	0	0	0	0	0	0.3532817	2.906237	3.334792	3.391887	3.391887	3.568372	3.568372	5.757321	5.757321	40.31498	40.43642	40.43642	40.43642	40.43642	40.43642	40.43642	2.906237
48028	6569	Harsens Island	MI	0	52.58512	772.2701	0.3532817	93.19084	93.54412	0	2.905797	61974	3.3	1	72	21.54602	52.58512	0.316284	0.316284	0.2658374	0.2658374	0.2658374	0.2658374	0	0	0	0	0	0	0	0	0	0.3532817	2.906237	3.334792	3.391887	3.391887	3.568372	3.568372	5.757321	5.757321	40.31498	40.43642	40.43642	40.43642	40.43642	40.43642	40.43642	2.906237
48028	5054	Harsens Island	MI	0	52.58512	772.2701	0.3532817	93.19084	93.54412	0	2.905797	61974	3.3	1	55	21.54602	52.58512	0.316284	0.316284	0.2658374	0.2658374	0.2658374	0.2658374	0	0	0	0	0	0	0	0	0	0.3532817	2.906237	3.334792	3.391887	3.391887	3.568372	3.568372	5.757321	5.757321	40.31498	40.43642	40.43642	40.43642	40.43642	40.43642	40.43642	2.906237
48028	6569	Harsens Island	MI	0	52.58512	772.2701	0.3532817	93.19084	93.54412	0	2.905797	61974	3.3	0	90	21.54602	52.58512	0.316284	0.316284	0.2658374	0.2658374	0.2658374	0.2658374	0	0	0	0	0	0	0	0	0	0.3532817	2.906237	3.334792	3.391887	3.391887	3.568372	3.568372	5.757321	5.757321	40.31498	40.43642	40.43642	40.43642	40.43642	40.43642	40.43642	2.906237
48028	7579	Harsens Island	MI	0	52.58512	772.2701	0.3532817	93.19084	93.54412	0	2.905797	61974	3.3	0	33	21.54602	52.58512	0.316284	0.316284	0.2658374	0.2658374	0.2658374	0.2658374	0	0	0	0	0	0	0	0	0	0.3532817	2.906237	3.334792	3.391887	3.391887	3.568372	3.568372	5.757321	5.757321	40.31498	40.43642	40.43642	40.43642	40.43642	40.43642	40.43642	2.906237
48028	3034	Harsens Island	MI	0	52.58512	772.2701	0.3532817	93.19084	93.54412	0	2.905797	61974	3.3	0	11	21.54602	52.58512	0.316284	0.316284	0.2658374	0.2658374	0.2658374	0.2658374	0	0	0	0	0	0	0	0	0	0.3532817	2.906237	3.334792	3.391887	3.391887	3.568372	3.568372	5.757321	5.757321	40.31498	40.43642	40.43642	40.43642	40.43642	40.43642	40.43642	2.906237
48028	4044	Harsens Island	MI	0	52.58512	772.2701	0.3532817	93.19084	93.54412	0	2.905797	61974	3.3	1	23	21.54602	52.58512	0.316284	0.316284	0.2658374	0.2658374	0.2658374	0.2658374	0	0	0	0	0	0	0	0	0	0.3532817	2.906237	3.334792	3.391887	3.391887	3.568372	3.568372	5.757321	5.757321	40.31498	40.43642	40.43642	40.43642	40.43642	40.43642	40.43642	2.906237
48028	8084	Harsens Island	MI	0	52.58512	772.2701	0.3532817	93.19084	93.54412	0	2.905797	61974	3.3	0	20	21.54602	52.58512	0.316284	0.316284	0.2658374	0.2658374	0.2658374	0.2658374	0	0	0	0	0	0	0	0	0	0.3532817	2.906237	3.334792	3.391887	3.391887	3.568372	3.568372	5.757321	5.757321	40.31498	40.43642	40.43642	40.43642	40.43642	40.43642	40.43642	2.906237
48028	3539	Harsens Island	MI	0	52.58512	772.2701	0.3532817	93.19084	93.54412	0	2.905797	61974	3.3	0	14	21.54602	52.58512	0.316284	0.316284	0.2658374	0.2658374	0.2658374	0.2658374	0	0	0	0	0	0	0	0	0	0.3532817	2.906237	3.334792	3.391887	3.391887	3.568372	3.568372	5.757321	5.757321	40.31498	40.43642	40.43642	40.43642	40.43642	40.43642	40.43642	2.906237
48028	3034	Harsens Island	MI	0	52.58512	772.2701	0.3532817	93.19084	93.54412	0	2.905797	61974	3.3	1	5	21.54602	52.58512	0.316284	0.316284	0.2658374	0.2658374	0.2658374	0.2658374	0	0	0	0	0	0	0	0	0	0.3532817	2.906237	3.334792	3.391887	3.391887	3.568372	3.568372	5.757321	5.757321	40.31498	40.43642	40.43642	40.43642	40.43642	40.43642	40.43642	2.906237
48028	5054	Harsens Island	MI	0	52.58512	772.2701	0.3532817	93.19084	93.54412	0	2.905797	61974	3.3	0	51	21.54602	52.58512	0.316284	0.316284	0.2658374	0.2658374	0.2658374	0.2658374	0	0	0	0	0	0	0	0	0	0.3532817	2.906237	3.334792	3.391887	3.391887	3.568372	3.568372	5.757321	5.757321	40.31498	40.43642	40.43642	40.43642	40.43642	40.43642	40.43642	2.906237
48028	2024	Harsens Island	MI	0	52.58512	772.2701	0.3532817	93.19084	93.54412	0	2.905797	61974	3.3	0	16	21.54602	52.58512	0.316284	0.316284	0.2658374	0.2658374	0.2658374	0.2658374	0	0	0	0	0	0	0	0	0	0.3532817	2.906237	3.334792	3.391887	3.391887	3.568372	3.568372	5.757321	5.757321	40.31498	40.43642	40.43642	40.43642	40.43642	40.43642	40.43642	2.906237
48028	1519	Harsens Island	MI	0	52.58512	772.2701	0.3532817	93.19084	93.54412	0	2.905797	61974	3.3	0	22	21.54602	52.58512	0.316284	0.316284	0.2658374	0.2658374	0.2658374	0.2658374	0	0	0	0	0	0	0	0	0	0.3532817	2.906237	3.334792	3.391887	3.391887	3.568372	3.568372	5.757321	5.757321	40.31498	40.43642	40.43642	40.43642	40.43642	40.43642	40.43642	2.906237
48028	8084	Harsens Island	MI	0	52.58512	772.2701	0.3532817	93.19084	93.54412	0	2.905797	61974	3.3	1	24	21.54602	52.58512	0.316284	0.316284	0.2658374	0.2658374	0.2658374	0.2658374	0	0	0	0	0	0	0	0	0	0.3532817	2.906237	3.334792	3.391887	3.391887	3.568372	3.568372	5.757321	5.757321	40.31498	40.43642	40.43642	40.43642	40.43642	40.43642	40.43642	2.906237
48028	2529	Harsens Island	MI	0	52.58512	772.2701	0.3532817	93.19084	93.54412	0	2.905797	61974	3.3	1	15	21.54602	52.58512	0.316284	0.316284	0.2658374	0.2658374	0.2658374	0.2658374	0	0	0	0	0	0	0	0	0	0.3532817	2.906237	3.334792	3.391887	3.391887	3.568372	3.568372	5.757321	5.757321	40.31498	40.43642	40.43642	40.43642	40.43642	40.43642	40.43642	2.906237
48028	2529	Harsens Island	MI	3	52.58512	772.2701	0.3532817	93.19084	93.54412	0	2.905797	61974	3.3	0	11	21.54602	52.58512	0.316284	0.316284	0.2658374	0.2658374	0.2658374	0.2658374	0	0	0	0	0	0	0	0	0	0.3532817	2.906237	3.334792	3.391887	3.391887	3.568372	3.568372	5.757321	5.757321	40.31498	40.43642	40.43642	40.43642	40.43642	40.43642	40.43642	2.906237
48028	7579	Harsens Island	MI	0	52.58512	772.2701	0.3532817	93.19084	93.54412	0	2.905797	61974	3.3	1	21	21.54602	52.58512	0.316284	0.316284	0.2658374	0.2658374	0.2658374	0.2658374	0	0	0	0	0	0	0	0	0	0.3532817	2.906237	3.334792	3.391887	3.391887	3.568372	3.568372	5.757321	5.757321	40.31498	40.43642	40.43642	40.43642	40.43642	40.43642	40.43642	2.906237
48028	4549	Harsens Island	MI	0	52.58512	772.2701	0.3532817	93.19084	93.54412	0	2.905797	61974	3.3	0	42	21.54602	52.58512	0.316284	0.316284	0.2658374	0.2658374	0.2658374	0.2658374	0	0	0	0	0	0	0	0	0	0.3532817	2.906237	3.334792	3.391887	3.391887	3.568372	3.568372	5.757321	5.757321	40.31498	40.43642	40.43642	40.43642	40.43642	40.43642	40.43642	2.906237
48028	4044	Harsens Island	MI	0	52.58512	772.2701	0.3532817	93.19084	93.54412	0	2.905797	61974	3.3	0	37	21.54602	52.58512	0.316284	0.316284	0.2658374	0.2658374	0.2658374	0.2658374	0	0	0	0	0	0	0	0	0	0.3532817	2.906237	3.334792	3.391887	3.391887	3.568372	3.568372	5.757321	5.757321	40.31498	40.43642	40.43642	40.43642	40.43642	40.43642	40.43642	2.906237
48028	8599	Harsens Island	MI	0	52.58512	772.2701	0.3532817	93.19084	93.54412	0	2.905797	61974	3.3	0	22	21.54602	52.58512	0.316284	0.316284	0.2658374	0.2658374	0.2658374	0.2658374	0	0	0	0	0	0	0	0	0	0.3532817	2.906237	3.334792	3.391887	3.391887	3.568372	3.568372	5.757321	5.757321	40.31498	40.43642	40.43642	40.43642	40.43642	40.43642	40.43642	2.906237
48030	6569	Hazel Park	MI	3	7.302066	33.31614	0	78.0825	78.0825	13.96282	3.144083	34238	23.9	0	253	2248.268	7.302066	0	0	0	0	0	0	0	0	0	0	0	0	0	0	0	0	3.144964	7.108347	7.108347	7.108347	7.108347	15.85545	17.95199	19.08159	19.08159	20.84631	20.84631	20.84631	21.81118	21.81118	24.05325	3.144964
48030	3539	Hazel Park	MI	3	7.302066	33.31614	0	78.0825	78.0825	13.96282	3.144083	34238	23.9	1	594	2248.268	7.302066	0	0	0	0	0	0	0	0	0	0	0	0	0	0	0	0	3.144964	7.108347	7.108347	7.108347	7.108347	15.85545	17.95199	19.08159	19.08159	20.84631	20.84631	20.84631	21.81118	21.81118	24.05325	3.144964
48030	3034	Hazel Park	MI	4	7.302066	33.31614	0	78.0825	78.0825	13.96282	3.144083	34238	23.9	0	631	2248.268	7.302066	0	0	0	0	0	0	0	0	0	0	0	0	0	0	0	0	3.144964	7.108347	7.108347	7.108347	7.108347	15.85545	17.95199	19.08159	19.08159	20.84631	20.84631	20.84631	21.81118	21.81118	24.05325	3.144964
48030	1519	Hazel Park	MI	1	7.302066	33.31614	0	78.0825	78.0825	13.96282	3.144083	34238	23.9	1	594	2248.268	7.302066	0	0	0	0	0	0	0	0	0	0	0	0	0	0	0	0	3.144964	7.108347	7.108347	7.108347	7.108347	15.85545	17.95199	19.08159	19.08159	20.84631	20.84631	20.84631	21.81118	21.81118	24.05325	3.144964
48030	3539	Hazel Park	MI	17	7.302066	33.31614	0	78.0825	78.0825	13.96282	3.144083	34238	23.9	0	583	2248.268	7.302066	0	0	0	0	0	0	0	0	0	0	0	0	0	0	0	0	3.144964	7.108347	7.108347	7.108347	7.108347	15.85545	17.95199	19.08159	19.08159	20.84631	20.84631	20.84631	21.81118	21.81118	24.05325	3.144964
48030	2024	Hazel Park	MI	7	7.302066	33.31614	0	78.0825	78.0825	13.96282	3.144083	34238	23.9	1	550	2248.268	7.302066	0	0	0	0	0	0	0	0	0	0	0	0	0	0	0	0	3.144964	7.108347	7.108347	7.108347	7.108347	15.85545	17.95199	19.08159	19.08159	20.84631	20.84631	20.84631	21.81118	21.81118	24.05325	3.144964
48030	3034	Hazel Park	MI	4	7.302066	33.31614	0	78.0825	78.0825	13.96282	3.144083	34238	23.9	1	638	2248.268	7.302066	0	0	0	0	0	0	0	0	0	0	0	0	0	0	0	0	3.144964	7.108347	7.108347	7.108347	7.108347	15.85545	17.95199	19.08159	19.08159	20.84631	20.84631	20.84631	21.81118	21.81118	24.05325	3.144964
48030	4044	Hazel Park	MI	8	7.302066	33.31614	0	78.0825	78.0825	13.96282	3.144083	34238	23.9	1	575	2248.268	7.302066	0	0	0	0	0	0	0	0	0	0	0	0	0	0	0	0	3.144964	7.108347	7.108347	7.108347	7.108347	15.85545	17.95199	19.08159	19.08159	20.84631	20.84631	20.84631	21.81118	21.81118	24.05325	3.144964
48030	4549	Hazel Park	MI	0	7.302066	33.31614	0	78.0825	78.0825	13.96282	3.144083	34238	23.9	1	586	2248.268	7.302066	0	0	0	0	0	0	0	0	0	0	0	0	0	0	0	0	3.144964	7.108347	7.108347	7.108347	7.108347	15.85545	17.95199	19.08159	19.08159	20.84631	20.84631	20.84631	21.81118	21.81118	24.05325	3.144964
48030	7579	Hazel Park	MI	0	7.302066	33.31614	0	78.0825	78.0825	13.96282	3.144083	34238	23.9	1	212	2248.268	7.302066	0	0	0	0	0	0	0	0	0	0	0	0	0	0	0	0	3.144964	7.108347	7.108347	7.108347	7.108347	15.85545	17.95199	19.08159	19.08159	20.84631	20.84631	20.84631	21.81118	21.81118	24.05325	3.144964
48030	7074	Hazel Park	MI	1	7.302066	33.31614	0	78.0825	78.0825	13.96282	3.144083	34238	23.9	0	164	2248.268	7.302066	0	0	0	0	0	0	0	0	0	0	0	0	0	0	0	0	3.144964	7.108347	7.108347	7.108347	7.108347	15.85545	17.95199	19.08159	19.08159	20.84631	20.84631	20.84631	21.81118	21.81118	24.05325	3.144964
48030	6064	Hazel Park	MI	4	7.302066	33.31614	0	78.0825	78.0825	13.96282	3.144083	34238	23.9	1	378	2248.268	7.302066	0	0	0	0	0	0	0	0	0	0	0	0	0	0	0	0	3.144964	7.108347	7.108347	7.108347	7.108347	15.85545	17.95199	19.08159	19.08159	20.84631	20.84631	20.84631	21.81118	21.81118	24.05325	3.144964
48030	8084	Hazel Park	MI	1	7.302066	33.31614	0	78.0825	78.0825	13.96282	3.144083	34238	23.9	0	102	2248.268	7.302066	0	0	0	0	0	0	0	0	0	0	0	0	0	0	0	0	3.144964	7.108347	7.108347	7.108347	7.108347	15.85545	17.95199	19.08159	19.08159	20.84631	20.84631	20.84631	21.81118	21.81118	24.05325	3.144964
48030	2529	Hazel Park	MI	5	7.302066	33.31614	0	78.0825	78.0825	13.96282	3.144083	34238	23.9	1	584	2248.268	7.302066	0	0	0	0	0	0	0	0	0	0	0	0	0	0	0	0	3.144964	7.108347	7.108347	7.108347	7.108347	15.85545	17.95199	19.08159	19.08159	20.84631	20.84631	20.84631	21.81118	21.81118	24.05325	3.144964
48030	5054	Hazel Park	MI	11	7.302066	33.31614	0	78.0825	78.0825	13.96282	3.144083	34238	23.9	1	653	2248.268	7.302066	0	0	0	0	0	0	0	0	0	0	0	0	0	0	0	0	3.144964	7.108347	7.108347	7.108347	7.108347	15.85545	17.95199	19.08159	19.08159	20.84631	20.84631	20.84631	21.81118	21.81118	24.05325	3.144964
48030	8084	Hazel Park	MI	0	7.302066	33.31614	0	78.0825	78.0825	13.96282	3.144083	34238	23.9	1	206	2248.268	7.302066	0	0	0	0	0	0	0	0	0	0	0	0	0	0	0	0	3.144964	7.108347	7.108347	7.108347	7.108347	15.85545	17.95199	19.08159	19.08159	20.84631	20.84631	20.84631	21.81118	21.81118	24.05325	3.144964
48030	4549	Hazel Park	MI	2	7.302066	33.31614	0	78.0825	78.0825	13.96282	3.144083	34238	23.9	0	659	2248.268	7.302066	0	0	0	0	0	0	0	0	0	0	0	0	0	0	0	0	3.144964	7.108347	7.108347	7.108347	7.108347	15.85545	17.95199	19.08159	19.08159	20.84631	20.84631	20.84631	21.81118	21.81118	24.05325	3.144964
48030	1519	Hazel Park	MI	3	7.302066	33.31614	0	78.0825	78.0825	13.96282	3.144083	34238	23.9	0	612	2248.268	7.302066	0	0	0	0	0	0	0	0	0	0	0	0	0	0	0	0	3.144964	7.108347	7.108347	7.108347	7.108347	15.85545	17.95199	19.08159	19.08159	20.84631	20.84631	20.84631	21.81118	21.81118	24.05325	3.144964
48030	8599	Hazel Park	MI	1	7.302066	33.31614	0	78.0825	78.0825	13.96282	3.144083	34238	23.9	0	93	2248.268	7.302066	0	0	0	0	0	0	0	0	0	0	0	0	0	0	0	0	3.144964	7.108347	7.108347	7.108347	7.108347	15.85545	17.95199	19.08159	19.08159	20.84631	20.84631	20.84631	21.81118	21.81118	24.05325	3.144964
48030	5054	Hazel Park	MI	10	7.302066	33.31614	0	78.0825	78.0825	13.96282	3.144083	34238	23.9	0	631	2248.268	7.302066	0	0	0	0	0	0	0	0	0	0	0	0	0	0	0	0	3.144964	7.108347	7.108347	7.108347	7.108347	15.85545	17.95199	19.08159	19.08159	20.84631	20.84631	20.84631	21.81118	21.81118	24.05325	3.144964
48030	2024	Hazel Park	MI	4	7.302066	33.31614	0	78.0825	78.0825	13.96282	3.144083	34238	23.9	0	525	2248.268	7.302066	0	0	0	0	0	0	0	0	0	0	0	0	0	0	0	0	3.144964	7.108347	7.108347	7.108347	7.108347	15.85545	17.95199	19.08159	19.08159	20.84631	20.84631	20.84631	21.81118	21.81118	24.05325	3.144964
48030	7579	Hazel Park	MI	2	7.302066	33.31614	0	78.0825	78.0825	13.96282	3.144083	34238	23.9	0	132	2248.268	7.302066	0	0	0	0	0	0	0	0	0	0	0	0	0	0	0	0	3.144964	7.108347	7.108347	7.108347	7.108347	15.85545	17.95199	19.08159	19.08159	20.84631	20.84631	20.84631	21.81118	21.81118	24.05325	3.144964
48030	4044	Hazel Park	MI	2	7.302066	33.31614	0	78.0825	78.0825	13.96282	3.144083	34238	23.9	0	650	2248.268	7.302066	0	0	0	0	0	0	0	0	0	0	0	0	0	0	0	0	3.144964	7.108347	7.108347	7.108347	7.108347	15.85545	17.95199	19.08159	19.08159	20.84631	20.84631	20.84631	21.81118	21.81118	24.05325	3.144964
48030	6064	Hazel Park	MI	5	7.302066	33.31614	0	78.0825	78.0825	13.96282	3.144083	34238	23.9	0	334	2248.268	7.302066	0	0	0	0	0	0	0	0	0	0	0	0	0	0	0	0	3.144964	7.108347	7.108347	7.108347	7.108347	15.85545	17.95199	19.08159	19.08159	20.84631	20.84631	20.84631	21.81118	21.81118	24.05325	3.144964
48030	7074	Hazel Park	MI	0	7.302066	33.31614	0	78.0825	78.0825	13.96282	3.144083	34238	23.9	1	227	2248.268	7.302066	0	0	0	0	0	0	0	0	0	0	0	0	0	0	0	0	3.144964	7.108347	7.108347	7.108347	7.108347	15.85545	17.95199	19.08159	19.08159	20.84631	20.84631	20.84631	21.81118	21.81118	24.05325	3.144964
48030	6569	Hazel Park	MI	3	7.302066	33.31614	0	78.0825	78.0825	13.96282	3.144083	34238	23.9	1	261	2248.268	7.302066	0	0	0	0	0	0	0	0	0	0	0	0	0	0	0	0	3.144964	7.108347	7.108347	7.108347	7.108347	15.85545	17.95199	19.08159	19.08159	20.84631	20.84631	20.84631	21.81118	21.81118	24.05325	3.144964
48030	5559	Hazel Park	MI	2	7.302066	33.31614	0	78.0825	78.0825	13.96282	3.144083	34238	23.9	1	485	2248.268	7.302066	0	0	0	0	0	0	0	0	0	0	0	0	0	0	0	0	3.144964	7.108347	7.108347	7.108347	7.108347	15.85545	17.95199	19.08159	19.08159	20.84631	20.84631	20.84631	21.81118	21.81118	24.05325	3.144964
48030	2529	Hazel Park	MI	4	7.302066	33.31614	0	78.0825	78.0825	13.96282	3.144083	34238	23.9	0	579	2248.268	7.302066	0	0	0	0	0	0	0	0	0	0	0	0	0	0	0	0	3.144964	7.108347	7.108347	7.108347	7.108347	15.85545	17.95199	19.08159	19.08159	20.84631	20.84631	20.84631	21.81118	21.81118	24.05325	3.144964
48030	5559	Hazel Park	MI	3	7.302066	33.31614	0	78.0825	78.0825	13.96282	3.144083	34238	23.9	0	492	2248.268	7.302066	0	0	0	0	0	0	0	0	0	0	0	0	0	0	0	0	3.144964	7.108347	7.108347	7.108347	7.108347	15.85545	17.95199	19.08159	19.08159	20.84631	20.84631	20.84631	21.81118	21.81118	24.05325	3.144964
48030	8599	Hazel Park	MI	0	7.302066	33.31614	0	78.0825	78.0825	13.96282	3.144083	34238	23.9	1	199	2248.268	7.302066	0	0	0	0	0	0	0	0	0	0	0	0	0	0	0	0	3.144964	7.108347	7.108347	7.108347	7.108347	15.85545	17.95199	19.08159	19.08159	20.84631	20.84631	20.84631	21.81118	21.81118	24.05325	3.144964
48032	6569	Jeddo	MI	0	94.92793	458.0778	0.1723538	79.27689	79.44925	7.442632	1.379909	59779	5.5	0	68	24.06036	94.92793	0.1052682	0.077275	0.0516801	0.0516801	0	0	0	0	0	0	0	0	0	0	0	0.1723538	1.380005	3.180024	3.987569	3.987569	7.880057	7.880057	7.880057	46.61044	47.70195	50.81182	50.81182	50.81182	50.81182	55.86584	55.86584	1.380005
48032	6064	Jeddo	MI	0	94.92793	458.0778	0.1723538	79.27689	79.44925	7.442632	1.379909	59779	5.5	0	77	24.06036	94.92793	0.1052682	0.077275	0.0516801	0.0516801	0	0	0	0	0	0	0	0	0	0	0	0.1723538	1.380005	3.180024	3.987569	3.987569	7.880057	7.880057	7.880057	46.61044	47.70195	50.81182	50.81182	50.81182	50.81182	55.86584	55.86584	1.380005
48032	8599	Jeddo	MI	0	94.92793	458.0778	0.1723538	79.27689	79.44925	7.442632	1.379909	59779	5.5	1	14	24.06036	94.92793	0.1052682	0.077275	0.0516801	0.0516801	0	0	0	0	0	0	0	0	0	0	0	0.1723538	1.380005	3.180024	3.987569	3.987569	7.880057	7.880057	7.880057	46.61044	47.70195	50.81182	50.81182	50.81182	50.81182	55.86584	55.86584	1.380005
48032	7074	Jeddo	MI	0	94.92793	458.0778	0.1723538	79.27689	79.44925	7.442632	1.379909	59779	5.5	0	30	24.06036	94.92793	0.1052682	0.077275	0.0516801	0.0516801	0	0	0	0	0	0	0	0	0	0	0	0.1723538	1.380005	3.180024	3.987569	3.987569	7.880057	7.880057	7.880057	46.61044	47.70195	50.81182	50.81182	50.81182	50.81182	55.86584	55.86584	1.380005
48032	3034	Jeddo	MI	0	94.92793	458.0778	0.1723538	79.27689	79.44925	7.442632	1.379909	59779	5.5	0	74	24.06036	94.92793	0.1052682	0.077275	0.0516801	0.0516801	0	0	0	0	0	0	0	0	0	0	0	0.1723538	1.380005	3.180024	3.987569	3.987569	7.880057	7.880057	7.880057	46.61044	47.70195	50.81182	50.81182	50.81182	50.81182	55.86584	55.86584	1.380005
48032	4044	Jeddo	MI	1	94.92793	458.0778	0.1723538	79.27689	79.44925	7.442632	1.379909	59779	5.5	1	99	24.06036	94.92793	0.1052682	0.077275	0.0516801	0.0516801	0	0	0	0	0	0	0	0	0	0	0	0.1723538	1.380005	3.180024	3.987569	3.987569	7.880057	7.880057	7.880057	46.61044	47.70195	50.81182	50.81182	50.81182	50.81182	55.86584	55.86584	1.380005
48032	7074	Jeddo	MI	0	94.92793	458.0778	0.1723538	79.27689	79.44925	7.442632	1.379909	59779	5.5	1	34	24.06036	94.92793	0.1052682	0.077275	0.0516801	0.0516801	0	0	0	0	0	0	0	0	0	0	0	0.1723538	1.380005	3.180024	3.987569	3.987569	7.880057	7.880057	7.880057	46.61044	47.70195	50.81182	50.81182	50.81182	50.81182	55.86584	55.86584	1.380005
48032	5559	Jeddo	MI	0	94.92793	458.0778	0.1723538	79.27689	79.44925	7.442632	1.379909	59779	5.5	0	73	24.06036	94.92793	0.1052682	0.077275	0.0516801	0.0516801	0	0	0	0	0	0	0	0	0	0	0	0.1723538	1.380005	3.180024	3.987569	3.987569	7.880057	7.880057	7.880057	46.61044	47.70195	50.81182	50.81182	50.81182	50.81182	55.86584	55.86584	1.380005
48032	2529	Jeddo	MI	0	94.92793	458.0778	0.1723538	79.27689	79.44925	7.442632	1.379909	59779	5.5	0	32	24.06036	94.92793	0.1052682	0.077275	0.0516801	0.0516801	0	0	0	0	0	0	0	0	0	0	0	0.1723538	1.380005	3.180024	3.987569	3.987569	7.880057	7.880057	7.880057	46.61044	47.70195	50.81182	50.81182	50.81182	50.81182	55.86584	55.86584	1.380005
48032	5054	Jeddo	MI	0	94.92793	458.0778	0.1723538	79.27689	79.44925	7.442632	1.379909	59779	5.5	0	110	24.06036	94.92793	0.1052682	0.077275	0.0516801	0.0516801	0	0	0	0	0	0	0	0	0	0	0	0.1723538	1.380005	3.180024	3.987569	3.987569	7.880057	7.880057	7.880057	46.61044	47.70195	50.81182	50.81182	50.81182	50.81182	55.86584	55.86584	1.380005
48032	7579	Jeddo	MI	0	94.92793	458.0778	0.1723538	79.27689	79.44925	7.442632	1.379909	59779	5.5	1	24	24.06036	94.92793	0.1052682	0.077275	0.0516801	0.0516801	0	0	0	0	0	0	0	0	0	0	0	0.1723538	1.380005	3.180024	3.987569	3.987569	7.880057	7.880057	7.880057	46.61044	47.70195	50.81182	50.81182	50.81182	50.81182	55.86584	55.86584	1.380005
48032	3034	Jeddo	MI	2	94.92793	458.0778	0.1723538	79.27689	79.44925	7.442632	1.379909	59779	5.5	1	59	24.06036	94.92793	0.1052682	0.077275	0.0516801	0.0516801	0	0	0	0	0	0	0	0	0	0	0	0.1723538	1.380005	3.180024	3.987569	3.987569	7.880057	7.880057	7.880057	46.61044	47.70195	50.81182	50.81182	50.81182	50.81182	55.86584	55.86584	1.380005
48032	3539	Jeddo	MI	0	94.92793	458.0778	0.1723538	79.27689	79.44925	7.442632	1.379909	59779	5.5	1	77	24.06036	94.92793	0.1052682	0.077275	0.0516801	0.0516801	0	0	0	0	0	0	0	0	0	0	0	0.1723538	1.380005	3.180024	3.987569	3.987569	7.880057	7.880057	7.880057	46.61044	47.70195	50.81182	50.81182	50.81182	50.81182	55.86584	55.86584	1.380005
48032	2024	Jeddo	MI	0	94.92793	458.0778	0.1723538	79.27689	79.44925	7.442632	1.379909	59779	5.5	1	45	24.06036	94.92793	0.1052682	0.077275	0.0516801	0.0516801	0	0	0	0	0	0	0	0	0	0	0	0.1723538	1.380005	3.180024	3.987569	3.987569	7.880057	7.880057	7.880057	46.61044	47.70195	50.81182	50.81182	50.81182	50.81182	55.86584	55.86584	1.380005
48032	4549	Jeddo	MI	0	94.92793	458.0778	0.1723538	79.27689	79.44925	7.442632	1.379909	59779	5.5	1	104	24.06036	94.92793	0.1052682	0.077275	0.0516801	0.0516801	0	0	0	0	0	0	0	0	0	0	0	0.1723538	1.380005	3.180024	3.987569	3.987569	7.880057	7.880057	7.880057	46.61044	47.70195	50.81182	50.81182	50.81182	50.81182	55.86584	55.86584	1.380005
48032	8599	Jeddo	MI	0	94.92793	458.0778	0.1723538	79.27689	79.44925	7.442632	1.379909	59779	5.5	0	7	24.06036	94.92793	0.1052682	0.077275	0.0516801	0.0516801	0	0	0	0	0	0	0	0	0	0	0	0.1723538	1.380005	3.180024	3.987569	3.987569	7.880057	7.880057	7.880057	46.61044	47.70195	50.81182	50.81182	50.81182	50.81182	55.86584	55.86584	1.380005
48032	7579	Jeddo	MI	0	94.92793	458.0778	0.1723538	79.27689	79.44925	7.442632	1.379909	59779	5.5	0	13	24.06036	94.92793	0.1052682	0.077275	0.0516801	0.0516801	0	0	0	0	0	0	0	0	0	0	0	0.1723538	1.380005	3.180024	3.987569	3.987569	7.880057	7.880057	7.880057	46.61044	47.70195	50.81182	50.81182	50.81182	50.81182	55.86584	55.86584	1.380005
48032	8084	Jeddo	MI	0	94.92793	458.0778	0.1723538	79.27689	79.44925	7.442632	1.379909	59779	5.5	0	15	24.06036	94.92793	0.1052682	0.077275	0.0516801	0.0516801	0	0	0	0	0	0	0	0	0	0	0	0.1723538	1.380005	3.180024	3.987569	3.987569	7.880057	7.880057	7.880057	46.61044	47.70195	50.81182	50.81182	50.81182	50.81182	55.86584	55.86584	1.380005
48032	6569	Jeddo	MI	0	94.92793	458.0778	0.1723538	79.27689	79.44925	7.442632	1.379909	59779	5.5	1	46	24.06036	94.92793	0.1052682	0.077275	0.0516801	0.0516801	0	0	0	0	0	0	0	0	0	0	0	0.1723538	1.380005	3.180024	3.987569	3.987569	7.880057	7.880057	7.880057	46.61044	47.70195	50.81182	50.81182	50.81182	50.81182	55.86584	55.86584	1.380005
48032	2024	Jeddo	MI	0	94.92793	458.0778	0.1723538	79.27689	79.44925	7.442632	1.379909	59779	5.5	0	58	24.06036	94.92793	0.1052682	0.077275	0.0516801	0.0516801	0	0	0	0	0	0	0	0	0	0	0	0.1723538	1.380005	3.180024	3.987569	3.987569	7.880057	7.880057	7.880057	46.61044	47.70195	50.81182	50.81182	50.81182	50.81182	55.86584	55.86584	1.380005
48032	4549	Jeddo	MI	0	94.92793	458.0778	0.1723538	79.27689	79.44925	7.442632	1.379909	59779	5.5	0	121	24.06036	94.92793	0.1052682	0.077275	0.0516801	0.0516801	0	0	0	0	0	0	0	0	0	0	0	0.1723538	1.380005	3.180024	3.987569	3.987569	7.880057	7.880057	7.880057	46.61044	47.70195	50.81182	50.81182	50.81182	50.81182	55.86584	55.86584	1.380005
48032	5559	Jeddo	MI	0	94.92793	458.0778	0.1723538	79.27689	79.44925	7.442632	1.379909	59779	5.5	1	91	24.06036	94.92793	0.1052682	0.077275	0.0516801	0.0516801	0	0	0	0	0	0	0	0	0	0	0	0.1723538	1.380005	3.180024	3.987569	3.987569	7.880057	7.880057	7.880057	46.61044	47.70195	50.81182	50.81182	50.81182	50.81182	55.86584	55.86584	1.380005
48032	8084	Jeddo	MI	0	94.92793	458.0778	0.1723538	79.27689	79.44925	7.442632	1.379909	59779	5.5	1	14	24.06036	94.92793	0.1052682	0.077275	0.0516801	0.0516801	0	0	0	0	0	0	0	0	0	0	0	0.1723538	1.380005	3.180024	3.987569	3.987569	7.880057	7.880057	7.880057	46.61044	47.70195	50.81182	50.81182	50.81182	50.81182	55.86584	55.86584	1.380005
48032	3539	Jeddo	MI	0	94.92793	458.0778	0.1723538	79.27689	79.44925	7.442632	1.379909	59779	5.5	0	78	24.06036	94.92793	0.1052682	0.077275	0.0516801	0.0516801	0	0	0	0	0	0	0	0	0	0	0	0.1723538	1.380005	3.180024	3.987569	3.987569	7.880057	7.880057	7.880057	46.61044	47.70195	50.81182	50.81182	50.81182	50.81182	55.86584	55.86584	1.380005
48032	6064	Jeddo	MI	0	94.92793	458.0778	0.1723538	79.27689	79.44925	7.442632	1.379909	59779	5.5	1	68	24.06036	94.92793	0.1052682	0.077275	0.0516801	0.0516801	0	0	0	0	0	0	0	0	0	0	0	0.1723538	1.380005	3.180024	3.987569	3.987569	7.880057	7.880057	7.880057	46.61044	47.70195	50.81182	50.81182	50.81182	50.81182	55.86584	55.86584	1.380005
48032	2529	Jeddo	MI	0	94.92793	458.0778	0.1723538	79.27689	79.44925	7.442632	1.379909	59779	5.5	1	52	24.06036	94.92793	0.1052682	0.077275	0.0516801	0.0516801	0	0	0	0	0	0	0	0	0	0	0	0.1723538	1.380005	3.180024	3.987569	3.987569	7.880057	7.880057	7.880057	46.61044	47.70195	50.81182	50.81182	50.81182	50.81182	55.86584	55.86584	1.380005
48032	4044	Jeddo	MI	0	94.92793	458.0778	0.1723538	79.27689	79.44925	7.442632	1.379909	59779	5.5	0	93	24.06036	94.92793	0.1052682	0.077275	0.0516801	0.0516801	0	0	0	0	0	0	0	0	0	0	0	0.1723538	1.380005	3.180024	3.987569	3.987569	7.880057	7.880057	7.880057	46.61044	47.70195	50.81182	50.81182	50.81182	50.81182	55.86584	55.86584	1.380005
48032	1519	Jeddo	MI	0	94.92793	458.0778	0.1723538	79.27689	79.44925	7.442632	1.379909	59779	5.5	0	82	24.06036	94.92793	0.1052682	0.077275	0.0516801	0.0516801	0	0	0	0	0	0	0	0	0	0	0	0.1723538	1.380005	3.180024	3.987569	3.987569	7.880057	7.880057	7.880057	46.61044	47.70195	50.81182	50.81182	50.81182	50.81182	55.86584	55.86584	1.380005
48032	5054	Jeddo	MI	0	94.92793	458.0778	0.1723538	79.27689	79.44925	7.442632	1.379909	59779	5.5	1	86	24.06036	94.92793	0.1052682	0.077275	0.0516801	0.0516801	0	0	0	0	0	0	0	0	0	0	0	0.1723538	1.380005	3.180024	3.987569	3.987569	7.880057	7.880057	7.880057	46.61044	47.70195	50.81182	50.81182	50.81182	50.81182	55.86584	55.86584	1.380005
48032	1519	Jeddo	MI	0	94.92793	458.0778	0.1723538	79.27689	79.44925	7.442632	1.379909	59779	5.5	1	86	24.06036	94.92793	0.1052682	0.077275	0.0516801	0.0516801	0	0	0	0	0	0	0	0	0	0	0	0.1723538	1.380005	3.180024	3.987569	3.987569	7.880057	7.880057	7.880057	46.61044	47.70195	50.81182	50.81182	50.81182	50.81182	55.86584	55.86584	1.380005
48033	3539	Southfield	MI	0	23.02496	23.02496	0.242343	-8.25E-08	0.2423429	19.2136	1.010499	45629	13.5	1	595	688.5571	23.02496	0.2140582	0.0907626	0	0	0	0	0	0	0	0	0	0	0	0	0	0.242343	1.010813	2.211216	7.380764	7.915092	7.915092	9.288143	9.288143	9.288143	9.288143	10.8835	10.8835	10.8835	10.8835	10.8835	14.26652	1.010813
48033	4044	Southfield	MI	1	23.02496	23.02496	0.242343	-8.25E-08	0.2423429	19.2136	1.010499	45629	13.5	1	633	688.5571	23.02496	0.2140582	0.0907626	0	0	0	0	0	0	0	0	0	0	0	0	0	0.242343	1.010813	2.211216	7.380764	7.915092	7.915092	9.288143	9.288143	9.288143	9.288143	10.8835	10.8835	10.8835	10.8835	10.8835	14.26652	1.010813
48033	7074	Southfield	MI	1	23.02496	23.02496	0.242343	-8.25E-08	0.2423429	19.2136	1.010499	45629	13.5	0	223	688.5571	23.02496	0.2140582	0.0907626	0	0	0	0	0	0	0	0	0	0	0	0	0	0.242343	1.010813	2.211216	7.380764	7.915092	7.915092	9.288143	9.288143	9.288143	9.288143	10.8835	10.8835	10.8835	10.8835	10.8835	14.26652	1.010813
48033	2529	Southfield	MI	0	23.02496	23.02496	0.242343	-8.25E-08	0.2423429	19.2136	1.010499	45629	13.5	0	417	688.5571	23.02496	0.2140582	0.0907626	0	0	0	0	0	0	0	0	0	0	0	0	0	0.242343	1.010813	2.211216	7.380764	7.915092	7.915092	9.288143	9.288143	9.288143	9.288143	10.8835	10.8835	10.8835	10.8835	10.8835	14.26652	1.010813
48033	2024	Southfield	MI	1	23.02496	23.02496	0.242343	-8.25E-08	0.2423429	19.2136	1.010499	45629	13.5	0	474	688.5571	23.02496	0.2140582	0.0907626	0	0	0	0	0	0	0	0	0	0	0	0	0	0.242343	1.010813	2.211216	7.380764	7.915092	7.915092	9.288143	9.288143	9.288143	9.288143	10.8835	10.8835	10.8835	10.8835	10.8835	14.26652	1.010813
48033	1519	Southfield	MI	1	23.02496	23.02496	0.242343	-8.25E-08	0.2423429	19.2136	1.010499	45629	13.5	1	448	688.5571	23.02496	0.2140582	0.0907626	0	0	0	0	0	0	0	0	0	0	0	0	0	0.242343	1.010813	2.211216	7.380764	7.915092	7.915092	9.288143	9.288143	9.288143	9.288143	10.8835	10.8835	10.8835	10.8835	10.8835	14.26652	1.010813
48033	8084	Southfield	MI	0	23.02496	23.02496	0.242343	-8.25E-08	0.2423429	19.2136	1.010499	45629	13.5	1	322	688.5571	23.02496	0.2140582	0.0907626	0	0	0	0	0	0	0	0	0	0	0	0	0	0.242343	1.010813	2.211216	7.380764	7.915092	7.915092	9.288143	9.288143	9.288143	9.288143	10.8835	10.8835	10.8835	10.8835	10.8835	14.26652	1.010813
48033	5559	Southfield	MI	5	23.02496	23.02496	0.242343	-8.25E-08	0.2423429	19.2136	1.010499	45629	13.5	0	502	688.5571	23.02496	0.2140582	0.0907626	0	0	0	0	0	0	0	0	0	0	0	0	0	0.242343	1.010813	2.211216	7.380764	7.915092	7.915092	9.288143	9.288143	9.288143	9.288143	10.8835	10.8835	10.8835	10.8835	10.8835	14.26652	1.010813
48033	3539	Southfield	MI	0	23.02496	23.02496	0.242343	-8.25E-08	0.2423429	19.2136	1.010499	45629	13.5	0	435	688.5571	23.02496	0.2140582	0.0907626	0	0	0	0	0	0	0	0	0	0	0	0	0	0.242343	1.010813	2.211216	7.380764	7.915092	7.915092	9.288143	9.288143	9.288143	9.288143	10.8835	10.8835	10.8835	10.8835	10.8835	14.26652	1.010813
48033	3034	Southfield	MI	0	23.02496	23.02496	0.242343	-8.25E-08	0.2423429	19.2136	1.010499	45629	13.5	1	484	688.5571	23.02496	0.2140582	0.0907626	0	0	0	0	0	0	0	0	0	0	0	0	0	0.242343	1.010813	2.211216	7.380764	7.915092	7.915092	9.288143	9.288143	9.288143	9.288143	10.8835	10.8835	10.8835	10.8835	10.8835	14.26652	1.010813
48033	5559	Southfield	MI	1	23.02496	23.02496	0.242343	-8.25E-08	0.2423429	19.2136	1.010499	45629	13.5	1	724	688.5571	23.02496	0.2140582	0.0907626	0	0	0	0	0	0	0	0	0	0	0	0	0	0.242343	1.010813	2.211216	7.380764	7.915092	7.915092	9.288143	9.288143	9.288143	9.288143	10.8835	10.8835	10.8835	10.8835	10.8835	14.26652	1.010813
48033	4549	Southfield	MI	0	23.02496	23.02496	0.242343	-8.25E-08	0.2423429	19.2136	1.010499	45629	13.5	1	657	688.5571	23.02496	0.2140582	0.0907626	0	0	0	0	0	0	0	0	0	0	0	0	0	0.242343	1.010813	2.211216	7.380764	7.915092	7.915092	9.288143	9.288143	9.288143	9.288143	10.8835	10.8835	10.8835	10.8835	10.8835	14.26652	1.010813
48033	4044	Southfield	MI	1	23.02496	23.02496	0.242343	-8.25E-08	0.2423429	19.2136	1.010499	45629	13.5	0	461	688.5571	23.02496	0.2140582	0.0907626	0	0	0	0	0	0	0	0	0	0	0	0	0	0.242343	1.010813	2.211216	7.380764	7.915092	7.915092	9.288143	9.288143	9.288143	9.288143	10.8835	10.8835	10.8835	10.8835	10.8835	14.26652	1.010813
48033	6064	Southfield	MI	4	23.02496	23.02496	0.242343	-8.25E-08	0.2423429	19.2136	1.010499	45629	13.5	1	651	688.5571	23.02496	0.2140582	0.0907626	0	0	0	0	0	0	0	0	0	0	0	0	0	0.242343	1.010813	2.211216	7.380764	7.915092	7.915092	9.288143	9.288143	9.288143	9.288143	10.8835	10.8835	10.8835	10.8835	10.8835	14.26652	1.010813
48033	3034	Southfield	MI	0	23.02496	23.02496	0.242343	-8.25E-08	0.2423429	19.2136	1.010499	45629	13.5	0	401	688.5571	23.02496	0.2140582	0.0907626	0	0	0	0	0	0	0	0	0	0	0	0	0	0.242343	1.010813	2.211216	7.380764	7.915092	7.915092	9.288143	9.288143	9.288143	9.288143	10.8835	10.8835	10.8835	10.8835	10.8835	14.26652	1.010813
48033	4549	Southfield	MI	3	23.02496	23.02496	0.242343	-8.25E-08	0.2423429	19.2136	1.010499	45629	13.5	0	433	688.5571	23.02496	0.2140582	0.0907626	0	0	0	0	0	0	0	0	0	0	0	0	0	0.242343	1.010813	2.211216	7.380764	7.915092	7.915092	9.288143	9.288143	9.288143	9.288143	10.8835	10.8835	10.8835	10.8835	10.8835	14.26652	1.010813
48033	5054	Southfield	MI	3	23.02496	23.02496	0.242343	-8.25E-08	0.2423429	19.2136	1.010499	45629	13.5	0	519	688.5571	23.02496	0.2140582	0.0907626	0	0	0	0	0	0	0	0	0	0	0	0	0	0.242343	1.010813	2.211216	7.380764	7.915092	7.915092	9.288143	9.288143	9.288143	9.288143	10.8835	10.8835	10.8835	10.8835	10.8835	14.26652	1.010813
48033	6569	Southfield	MI	1	23.02496	23.02496	0.242343	-8.25E-08	0.2423429	19.2136	1.010499	45629	13.5	1	506	688.5571	23.02496	0.2140582	0.0907626	0	0	0	0	0	0	0	0	0	0	0	0	0	0.242343	1.010813	2.211216	7.380764	7.915092	7.915092	9.288143	9.288143	9.288143	9.288143	10.8835	10.8835	10.8835	10.8835	10.8835	14.26652	1.010813
48033	5054	Southfield	MI	4	23.02496	23.02496	0.242343	-8.25E-08	0.2423429	19.2136	1.010499	45629	13.5	1	701	688.5571	23.02496	0.2140582	0.0907626	0	0	0	0	0	0	0	0	0	0	0	0	0	0.242343	1.010813	2.211216	7.380764	7.915092	7.915092	9.288143	9.288143	9.288143	9.288143	10.8835	10.8835	10.8835	10.8835	10.8835	14.26652	1.010813
48033	8084	Southfield	MI	0	23.02496	23.02496	0.242343	-8.25E-08	0.2423429	19.2136	1.010499	45629	13.5	0	187	688.5571	23.02496	0.2140582	0.0907626	0	0	0	0	0	0	0	0	0	0	0	0	0	0.242343	1.010813	2.211216	7.380764	7.915092	7.915092	9.288143	9.288143	9.288143	9.288143	10.8835	10.8835	10.8835	10.8835	10.8835	14.26652	1.010813
48033	7579	Southfield	MI	0	23.02496	23.02496	0.242343	-8.25E-08	0.2423429	19.2136	1.010499	45629	13.5	0	202	688.5571	23.02496	0.2140582	0.0907626	0	0	0	0	0	0	0	0	0	0	0	0	0	0.242343	1.010813	2.211216	7.380764	7.915092	7.915092	9.288143	9.288143	9.288143	9.288143	10.8835	10.8835	10.8835	10.8835	10.8835	14.26652	1.010813
48033	2024	Southfield	MI	7	23.02496	23.02496	0.242343	-8.25E-08	0.2423429	19.2136	1.010499	45629	13.5	1	449	688.5571	23.02496	0.2140582	0.0907626	0	0	0	0	0	0	0	0	0	0	0	0	0	0.242343	1.010813	2.211216	7.380764	7.915092	7.915092	9.288143	9.288143	9.288143	9.288143	10.8835	10.8835	10.8835	10.8835	10.8835	14.26652	1.010813
48033	7579	Southfield	MI	1	23.02496	23.02496	0.242343	-8.25E-08	0.2423429	19.2136	1.010499	45629	13.5	1	303	688.5571	23.02496	0.2140582	0.0907626	0	0	0	0	0	0	0	0	0	0	0	0	0	0.242343	1.010813	2.211216	7.380764	7.915092	7.915092	9.288143	9.288143	9.288143	9.288143	10.8835	10.8835	10.8835	10.8835	10.8835	14.26652	1.010813
48033	7074	Southfield	MI	2	23.02496	23.02496	0.242343	-8.25E-08	0.2423429	19.2136	1.010499	45629	13.5	1	354	688.5571	23.02496	0.2140582	0.0907626	0	0	0	0	0	0	0	0	0	0	0	0	0	0.242343	1.010813	2.211216	7.380764	7.915092	7.915092	9.288143	9.288143	9.288143	9.288143	10.8835	10.8835	10.8835	10.8835	10.8835	14.26652	1.010813
48033	8599	Southfield	MI	0	23.02496	23.02496	0.242343	-8.25E-08	0.2423429	19.2136	1.010499	45629	13.5	0	171	688.5571	23.02496	0.2140582	0.0907626	0	0	0	0	0	0	0	0	0	0	0	0	0	0.242343	1.010813	2.211216	7.380764	7.915092	7.915092	9.288143	9.288143	9.288143	9.288143	10.8835	10.8835	10.8835	10.8835	10.8835	14.26652	1.010813
48033	6569	Southfield	MI	0	23.02496	23.02496	0.242343	-8.25E-08	0.2423429	19.2136	1.010499	45629	13.5	0	368	688.5571	23.02496	0.2140582	0.0907626	0	0	0	0	0	0	0	0	0	0	0	0	0	0.242343	1.010813	2.211216	7.380764	7.915092	7.915092	9.288143	9.288143	9.288143	9.288143	10.8835	10.8835	10.8835	10.8835	10.8835	14.26652	1.010813
48033	1519	Southfield	MI	1	23.02496	23.02496	0.242343	-8.25E-08	0.2423429	19.2136	1.010499	45629	13.5	0	503	688.5571	23.02496	0.2140582	0.0907626	0	0	0	0	0	0	0	0	0	0	0	0	0	0.242343	1.010813	2.211216	7.380764	7.915092	7.915092	9.288143	9.288143	9.288143	9.288143	10.8835	10.8835	10.8835	10.8835	10.8835	14.26652	1.010813
48033	8599	Southfield	MI	0	23.02496	23.02496	0.242343	-8.25E-08	0.2423429	19.2136	1.010499	45629	13.5	1	441	688.5571	23.02496	0.2140582	0.0907626	0	0	0	0	0	0	0	0	0	0	0	0	0	0.242343	1.010813	2.211216	7.380764	7.915092	7.915092	9.288143	9.288143	9.288143	9.288143	10.8835	10.8835	10.8835	10.8835	10.8835	14.26652	1.010813
48033	6064	Southfield	MI	3	23.02496	23.02496	0.242343	-8.25E-08	0.2423429	19.2136	1.010499	45629	13.5	0	486	688.5571	23.02496	0.2140582	0.0907626	0	0	0	0	0	0	0	0	0	0	0	0	0	0.242343	1.010813	2.211216	7.380764	7.915092	7.915092	9.288143	9.288143	9.288143	9.288143	10.8835	10.8835	10.8835	10.8835	10.8835	14.26652	1.010813
48033	2529	Southfield	MI	1	23.02496	23.02496	0.242343	-8.25E-08	0.2423429	19.2136	1.010499	45629	13.5	1	498	688.5571	23.02496	0.2140582	0.0907626	0	0	0	0	0	0	0	0	0	0	0	0	0	0.242343	1.010813	2.211216	7.380764	7.915092	7.915092	9.288143	9.288143	9.288143	9.288143	10.8835	10.8835	10.8835	10.8835	10.8835	14.26652	1.010813
48034	2529	Southfield	MI	1	10.87332	10.87332	0.1207364	3.59E-07	0.1207368	22.73593	0.9678858	40608	11.6	0	465	1150.982	10.87332	0	0	0	0	0	0	0	0	0	0	0	0	0	0	0	0.1207364	0.9681844	2.43789	3.795345	4.374949	4.374949	5.359896	5.359896	5.359896	5.359896	7.15944	7.15944	7.15944	7.15944	7.15944	10.50834	0.9681844
48034	7074	Southfield	MI	1	10.87332	10.87332	0.1207364	3.59E-07	0.1207368	22.73593	0.9678858	40608	11.6	0	120	1150.982	10.87332	0	0	0	0	0	0	0	0	0	0	0	0	0	0	0	0.1207364	0.9681844	2.43789	3.795345	4.374949	4.374949	5.359896	5.359896	5.359896	5.359896	7.15944	7.15944	7.15944	7.15944	7.15944	10.50834	0.9681844
48034	5054	Southfield	MI	2	10.87332	10.87332	0.1207364	3.59E-07	0.1207368	22.73593	0.9678858	40608	11.6	0	344	1150.982	10.87332	0	0	0	0	0	0	0	0	0	0	0	0	0	0	0	0.1207364	0.9681844	2.43789	3.795345	4.374949	4.374949	5.359896	5.359896	5.359896	5.359896	7.15944	7.15944	7.15944	7.15944	7.15944	10.50834	0.9681844
48034	5559	Southfield	MI	0	10.87332	10.87332	0.1207364	3.59E-07	0.1207368	22.73593	0.9678858	40608	11.6	1	522	1150.982	10.87332	0	0	0	0	0	0	0	0	0	0	0	0	0	0	0	0.1207364	0.9681844	2.43789	3.795345	4.374949	4.374949	5.359896	5.359896	5.359896	5.359896	7.15944	7.15944	7.15944	7.15944	7.15944	10.50834	0.9681844
48034	3539	Southfield	MI	3	10.87332	10.87332	0.1207364	3.59E-07	0.1207368	22.73593	0.9678858	40608	11.6	0	365	1150.982	10.87332	0	0	0	0	0	0	0	0	0	0	0	0	0	0	0	0.1207364	0.9681844	2.43789	3.795345	4.374949	4.374949	5.359896	5.359896	5.359896	5.359896	7.15944	7.15944	7.15944	7.15944	7.15944	10.50834	0.9681844
48034	6569	Southfield	MI	2	10.87332	10.87332	0.1207364	3.59E-07	0.1207368	22.73593	0.9678858	40608	11.6	1	306	1150.982	10.87332	0	0	0	0	0	0	0	0	0	0	0	0	0	0	0	0.1207364	0.9681844	2.43789	3.795345	4.374949	4.374949	5.359896	5.359896	5.359896	5.359896	7.15944	7.15944	7.15944	7.15944	7.15944	10.50834	0.9681844
48034	8599	Southfield	MI	1	10.87332	10.87332	0.1207364	3.59E-07	0.1207368	22.73593	0.9678858	40608	11.6	1	426	1150.982	10.87332	0	0	0	0	0	0	0	0	0	0	0	0	0	0	0	0.1207364	0.9681844	2.43789	3.795345	4.374949	4.374949	5.359896	5.359896	5.359896	5.359896	7.15944	7.15944	7.15944	7.15944	7.15944	10.50834	0.9681844
48034	6569	Southfield	MI	4	10.87332	10.87332	0.1207364	3.59E-07	0.1207368	22.73593	0.9678858	40608	11.6	0	223	1150.982	10.87332	0	0	0	0	0	0	0	0	0	0	0	0	0	0	0	0.1207364	0.9681844	2.43789	3.795345	4.374949	4.374949	5.359896	5.359896	5.359896	5.359896	7.15944	7.15944	7.15944	7.15944	7.15944	10.50834	0.9681844
48034	4549	Southfield	MI	1	10.87332	10.87332	0.1207364	3.59E-07	0.1207368	22.73593	0.9678858	40608	11.6	1	483	1150.982	10.87332	0	0	0	0	0	0	0	0	0	0	0	0	0	0	0	0.1207364	0.9681844	2.43789	3.795345	4.374949	4.374949	5.359896	5.359896	5.359896	5.359896	7.15944	7.15944	7.15944	7.15944	7.15944	10.50834	0.9681844
48034	2024	Southfield	MI	1	10.87332	10.87332	0.1207364	3.59E-07	0.1207368	22.73593	0.9678858	40608	11.6	1	449	1150.982	10.87332	0	0	0	0	0	0	0	0	0	0	0	0	0	0	0	0.1207364	0.9681844	2.43789	3.795345	4.374949	4.374949	5.359896	5.359896	5.359896	5.359896	7.15944	7.15944	7.15944	7.15944	7.15944	10.50834	0.9681844
48034	3539	Southfield	MI	0	10.87332	10.87332	0.1207364	3.59E-07	0.1207368	22.73593	0.9678858	40608	11.6	1	462	1150.982	10.87332	0	0	0	0	0	0	0	0	0	0	0	0	0	0	0	0.1207364	0.9681844	2.43789	3.795345	4.374949	4.374949	5.359896	5.359896	5.359896	5.359896	7.15944	7.15944	7.15944	7.15944	7.15944	10.50834	0.9681844
48034	7074	Southfield	MI	1	10.87332	10.87332	0.1207364	3.59E-07	0.1207368	22.73593	0.9678858	40608	11.6	1	199	1150.982	10.87332	0	0	0	0	0	0	0	0	0	0	0	0	0	0	0	0.1207364	0.9681844	2.43789	3.795345	4.374949	4.374949	5.359896	5.359896	5.359896	5.359896	7.15944	7.15944	7.15944	7.15944	7.15944	10.50834	0.9681844
48034	3034	Southfield	MI	2	10.87332	10.87332	0.1207364	3.59E-07	0.1207368	22.73593	0.9678858	40608	11.6	1	487	1150.982	10.87332	0	0	0	0	0	0	0	0	0	0	0	0	0	0	0	0.1207364	0.9681844	2.43789	3.795345	4.374949	4.374949	5.359896	5.359896	5.359896	5.359896	7.15944	7.15944	7.15944	7.15944	7.15944	10.50834	0.9681844
48034	6064	Southfield	MI	1	10.87332	10.87332	0.1207364	3.59E-07	0.1207368	22.73593	0.9678858	40608	11.6	1	448	1150.982	10.87332	0	0	0	0	0	0	0	0	0	0	0	0	0	0	0	0.1207364	0.9681844	2.43789	3.795345	4.374949	4.374949	5.359896	5.359896	5.359896	5.359896	7.15944	7.15944	7.15944	7.15944	7.15944	10.50834	0.9681844
48034	4044	Southfield	MI	1	10.87332	10.87332	0.1207364	3.59E-07	0.1207368	22.73593	0.9678858	40608	11.6	0	313	1150.982	10.87332	0	0	0	0	0	0	0	0	0	0	0	0	0	0	0	0.1207364	0.9681844	2.43789	3.795345	4.374949	4.374949	5.359896	5.359896	5.359896	5.359896	7.15944	7.15944	7.15944	7.15944	7.15944	10.50834	0.9681844
48034	8084	Southfield	MI	0	10.87332	10.87332	0.1207364	3.59E-07	0.1207368	22.73593	0.9678858	40608	11.6	1	214	1150.982	10.87332	0	0	0	0	0	0	0	0	0	0	0	0	0	0	0	0.1207364	0.9681844	2.43789	3.795345	4.374949	4.374949	5.359896	5.359896	5.359896	5.359896	7.15944	7.15944	7.15944	7.15944	7.15944	10.50834	0.9681844
48034	7579	Southfield	MI	1	10.87332	10.87332	0.1207364	3.59E-07	0.1207368	22.73593	0.9678858	40608	11.6	0	129	1150.982	10.87332	0	0	0	0	0	0	0	0	0	0	0	0	0	0	0	0.1207364	0.9681844	2.43789	3.795345	4.374949	4.374949	5.359896	5.359896	5.359896	5.359896	7.15944	7.15944	7.15944	7.15944	7.15944	10.50834	0.9681844
48034	2024	Southfield	MI	1	10.87332	10.87332	0.1207364	3.59E-07	0.1207368	22.73593	0.9678858	40608	11.6	0	411	1150.982	10.87332	0	0	0	0	0	0	0	0	0	0	0	0	0	0	0	0.1207364	0.9681844	2.43789	3.795345	4.374949	4.374949	5.359896	5.359896	5.359896	5.359896	7.15944	7.15944	7.15944	7.15944	7.15944	10.50834	0.9681844
48034	2529	Southfield	MI	0	10.87332	10.87332	0.1207364	3.59E-07	0.1207368	22.73593	0.9678858	40608	11.6	1	574	1150.982	10.87332	0	0	0	0	0	0	0	0	0	0	0	0	0	0	0	0.1207364	0.9681844	2.43789	3.795345	4.374949	4.374949	5.359896	5.359896	5.359896	5.359896	7.15944	7.15944	7.15944	7.15944	7.15944	10.50834	0.9681844
48034	5559	Southfield	MI	4	10.87332	10.87332	0.1207364	3.59E-07	0.1207368	22.73593	0.9678858	40608	11.6	0	340	1150.982	10.87332	0	0	0	0	0	0	0	0	0	0	0	0	0	0	0	0.1207364	0.9681844	2.43789	3.795345	4.374949	4.374949	5.359896	5.359896	5.359896	5.359896	7.15944	7.15944	7.15944	7.15944	7.15944	10.50834	0.9681844
48034	4044	Southfield	MI	1	10.87332	10.87332	0.1207364	3.59E-07	0.1207368	22.73593	0.9678858	40608	11.6	1	452	1150.982	10.87332	0	0	0	0	0	0	0	0	0	0	0	0	0	0	0	0.1207364	0.9681844	2.43789	3.795345	4.374949	4.374949	5.359896	5.359896	5.359896	5.359896	7.15944	7.15944	7.15944	7.15944	7.15944	10.50834	0.9681844
48034	4549	Southfield	MI	2	10.87332	10.87332	0.1207364	3.59E-07	0.1207368	22.73593	0.9678858	40608	11.6	0	301	1150.982	10.87332	0	0	0	0	0	0	0	0	0	0	0	0	0	0	0	0.1207364	0.9681844	2.43789	3.795345	4.374949	4.374949	5.359896	5.359896	5.359896	5.359896	7.15944	7.15944	7.15944	7.15944	7.15944	10.50834	0.9681844
48034	8599	Southfield	MI	1	10.87332	10.87332	0.1207364	3.59E-07	0.1207368	22.73593	0.9678858	40608	11.6	0	190	1150.982	10.87332	0	0	0	0	0	0	0	0	0	0	0	0	0	0	0	0.1207364	0.9681844	2.43789	3.795345	4.374949	4.374949	5.359896	5.359896	5.359896	5.359896	7.15944	7.15944	7.15944	7.15944	7.15944	10.50834	0.9681844
48034	1519	Southfield	MI	0	10.87332	10.87332	0.1207364	3.59E-07	0.1207368	22.73593	0.9678858	40608	11.6	0	377	1150.982	10.87332	0	0	0	0	0	0	0	0	0	0	0	0	0	0	0	0.1207364	0.9681844	2.43789	3.795345	4.374949	4.374949	5.359896	5.359896	5.359896	5.359896	7.15944	7.15944	7.15944	7.15944	7.15944	10.50834	0.9681844
48034	8084	Southfield	MI	1	10.87332	10.87332	0.1207364	3.59E-07	0.1207368	22.73593	0.9678858	40608	11.6	0	136	1150.982	10.87332	0	0	0	0	0	0	0	0	0	0	0	0	0	0	0	0.1207364	0.9681844	2.43789	3.795345	4.374949	4.374949	5.359896	5.359896	5.359896	5.359896	7.15944	7.15944	7.15944	7.15944	7.15944	10.50834	0.9681844
48034	7579	Southfield	MI	0	10.87332	10.87332	0.1207364	3.59E-07	0.1207368	22.73593	0.9678858	40608	11.6	1	235	1150.982	10.87332	0	0	0	0	0	0	0	0	0	0	0	0	0	0	0	0.1207364	0.9681844	2.43789	3.795345	4.374949	4.374949	5.359896	5.359896	5.359896	5.359896	7.15944	7.15944	7.15944	7.15944	7.15944	10.50834	0.9681844
48034	3034	Southfield	MI	1	10.87332	10.87332	0.1207364	3.59E-07	0.1207368	22.73593	0.9678858	40608	11.6	0	345	1150.982	10.87332	0	0	0	0	0	0	0	0	0	0	0	0	0	0	0	0.1207364	0.9681844	2.43789	3.795345	4.374949	4.374949	5.359896	5.359896	5.359896	5.359896	7.15944	7.15944	7.15944	7.15944	7.15944	10.50834	0.9681844
48034	6064	Southfield	MI	6	10.87332	10.87332	0.1207364	3.59E-07	0.1207368	22.73593	0.9678858	40608	11.6	0	305	1150.982	10.87332	0	0	0	0	0	0	0	0	0	0	0	0	0	0	0	0.1207364	0.9681844	2.43789	3.795345	4.374949	4.374949	5.359896	5.359896	5.359896	5.359896	7.15944	7.15944	7.15944	7.15944	7.15944	10.50834	0.9681844
48034	1519	Southfield	MI	2	10.87332	10.87332	0.1207364	3.59E-07	0.1207368	22.73593	0.9678858	40608	11.6	1	414	1150.982	10.87332	0	0	0	0	0	0	0	0	0	0	0	0	0	0	0	0.1207364	0.9681844	2.43789	3.795345	4.374949	4.374949	5.359896	5.359896	5.359896	5.359896	7.15944	7.15944	7.15944	7.15944	7.15944	10.50834	0.9681844
48034	5054	Southfield	MI	2	10.87332	10.87332	0.1207364	3.59E-07	0.1207368	22.73593	0.9678858	40608	11.6	1	540	1150.982	10.87332	0	0	0	0	0	0	0	0	0	0	0	0	0	0	0	0.1207364	0.9681844	2.43789	3.795345	4.374949	4.374949	5.359896	5.359896	5.359896	5.359896	7.15944	7.15944	7.15944	7.15944	7.15944	10.50834	0.9681844
48035	5559	Clinton Township	MI	5	23.17582	391.7234	0.2861208	94.08363	94.36974	3.141494	1.158023	42215	13.4	1	1137	1511.187	23.17582	0.2577154	0.2577154	0.2577154	0.2577154	0.2577154	0	0	0	0	0	0	0	0	0	0	0.2861208	1.377803	2.165815	2.165815	2.189413	2.189413	3.926669	3.992524	22.59634	23.22402	23.22402	23.22402	23.22402	23.22402	23.22402	23.22402	1.377803
48035	7074	Clinton Township	MI	2	23.17582	391.7234	0.2861208	94.08363	94.36974	3.141494	1.158023	42215	13.4	0	423	1511.187	23.17582	0.2577154	0.2577154	0.2577154	0.2577154	0.2577154	0	0	0	0	0	0	0	0	0	0	0.2861208	1.377803	2.165815	2.165815	2.189413	2.189413	3.926669	3.992524	22.59634	23.22402	23.22402	23.22402	23.22402	23.22402	23.22402	23.22402	1.377803
48035	1519	Clinton Township	MI	4	23.17582	391.7234	0.2861208	94.08363	94.36974	3.141494	1.158023	42215	13.4	1	1175	1511.187	23.17582	0.2577154	0.2577154	0.2577154	0.2577154	0.2577154	0	0	0	0	0	0	0	0	0	0	0.2861208	1.377803	2.165815	2.165815	2.189413	2.189413	3.926669	3.992524	22.59634	23.22402	23.22402	23.22402	23.22402	23.22402	23.22402	23.22402	1.377803
48035	7579	Clinton Township	MI	1	23.17582	391.7234	0.2861208	94.08363	94.36974	3.141494	1.158023	42215	13.4	1	520	1511.187	23.17582	0.2577154	0.2577154	0.2577154	0.2577154	0.2577154	0	0	0	0	0	0	0	0	0	0	0.2861208	1.377803	2.165815	2.165815	2.189413	2.189413	3.926669	3.992524	22.59634	23.22402	23.22402	23.22402	23.22402	23.22402	23.22402	23.22402	1.377803
48035	6569	Clinton Township	MI	5	23.17582	391.7234	0.2861208	94.08363	94.36974	3.141494	1.158023	42215	13.4	0	620	1511.187	23.17582	0.2577154	0.2577154	0.2577154	0.2577154	0.2577154	0	0	0	0	0	0	0	0	0	0	0.2861208	1.377803	2.165815	2.165815	2.189413	2.189413	3.926669	3.992524	22.59634	23.22402	23.22402	23.22402	23.22402	23.22402	23.22402	23.22402	1.377803
48035	5559	Clinton Township	MI	5	23.17582	391.7234	0.2861208	94.08363	94.36974	3.141494	1.158023	42215	13.4	0	1012	1511.187	23.17582	0.2577154	0.2577154	0.2577154	0.2577154	0.2577154	0	0	0	0	0	0	0	0	0	0	0.2861208	1.377803	2.165815	2.165815	2.189413	2.189413	3.926669	3.992524	22.59634	23.22402	23.22402	23.22402	23.22402	23.22402	23.22402	23.22402	1.377803
48035	3539	Clinton Township	MI	8	23.17582	391.7234	0.2861208	94.08363	94.36974	3.141494	1.158023	42215	13.4	1	1279	1511.187	23.17582	0.2577154	0.2577154	0.2577154	0.2577154	0.2577154	0	0	0	0	0	0	0	0	0	0	0.2861208	1.377803	2.165815	2.165815	2.189413	2.189413	3.926669	3.992524	22.59634	23.22402	23.22402	23.22402	23.22402	23.22402	23.22402	23.22402	1.377803
48035	2529	Clinton Township	MI	3	23.17582	391.7234	0.2861208	94.08363	94.36974	3.141494	1.158023	42215	13.4	1	1193	1511.187	23.17582	0.2577154	0.2577154	0.2577154	0.2577154	0.2577154	0	0	0	0	0	0	0	0	0	0	0.2861208	1.377803	2.165815	2.165815	2.189413	2.189413	3.926669	3.992524	22.59634	23.22402	23.22402	23.22402	23.22402	23.22402	23.22402	23.22402	1.377803
48035	3034	Clinton Township	MI	5	23.17582	391.7234	0.2861208	94.08363	94.36974	3.141494	1.158023	42215	13.4	1	1137	1511.187	23.17582	0.2577154	0.2577154	0.2577154	0.2577154	0.2577154	0	0	0	0	0	0	0	0	0	0	0.2861208	1.377803	2.165815	2.165815	2.189413	2.189413	3.926669	3.992524	22.59634	23.22402	23.22402	23.22402	23.22402	23.22402	23.22402	23.22402	1.377803
48035	3539	Clinton Township	MI	15	23.17582	391.7234	0.2861208	94.08363	94.36974	3.141494	1.158023	42215	13.4	0	1163	1511.187	23.17582	0.2577154	0.2577154	0.2577154	0.2577154	0.2577154	0	0	0	0	0	0	0	0	0	0	0.2861208	1.377803	2.165815	2.165815	2.189413	2.189413	3.926669	3.992524	22.59634	23.22402	23.22402	23.22402	23.22402	23.22402	23.22402	23.22402	1.377803
48035	8599	Clinton Township	MI	1	23.17582	391.7234	0.2861208	94.08363	94.36974	3.141494	1.158023	42215	13.4	0	258	1511.187	23.17582	0.2577154	0.2577154	0.2577154	0.2577154	0.2577154	0	0	0	0	0	0	0	0	0	0	0.2861208	1.377803	2.165815	2.165815	2.189413	2.189413	3.926669	3.992524	22.59634	23.22402	23.22402	23.22402	23.22402	23.22402	23.22402	23.22402	1.377803
48035	8599	Clinton Township	MI	0	23.17582	391.7234	0.2861208	94.08363	94.36974	3.141494	1.158023	42215	13.4	1	663	1511.187	23.17582	0.2577154	0.2577154	0.2577154	0.2577154	0.2577154	0	0	0	0	0	0	0	0	0	0	0.2861208	1.377803	2.165815	2.165815	2.189413	2.189413	3.926669	3.992524	22.59634	23.22402	23.22402	23.22402	23.22402	23.22402	23.22402	23.22402	1.377803
48035	8084	Clinton Township	MI	2	23.17582	391.7234	0.2861208	94.08363	94.36974	3.141494	1.158023	42215	13.4	1	511	1511.187	23.17582	0.2577154	0.2577154	0.2577154	0.2577154	0.2577154	0	0	0	0	0	0	0	0	0	0	0.2861208	1.377803	2.165815	2.165815	2.189413	2.189413	3.926669	3.992524	22.59634	23.22402	23.22402	23.22402	23.22402	23.22402	23.22402	23.22402	1.377803
48035	4549	Clinton Township	MI	7	23.17582	391.7234	0.2861208	94.08363	94.36974	3.141494	1.158023	42215	13.4	1	1361	1511.187	23.17582	0.2577154	0.2577154	0.2577154	0.2577154	0.2577154	0	0	0	0	0	0	0	0	0	0	0.2861208	1.377803	2.165815	2.165815	2.189413	2.189413	3.926669	3.992524	22.59634	23.22402	23.22402	23.22402	23.22402	23.22402	23.22402	23.22402	1.377803
48035	7579	Clinton Township	MI	1	23.17582	391.7234	0.2861208	94.08363	94.36974	3.141494	1.158023	42215	13.4	0	343	1511.187	23.17582	0.2577154	0.2577154	0.2577154	0.2577154	0.2577154	0	0	0	0	0	0	0	0	0	0	0.2861208	1.377803	2.165815	2.165815	2.189413	2.189413	3.926669	3.992524	22.59634	23.22402	23.22402	23.22402	23.22402	23.22402	23.22402	23.22402	1.377803
48035	7074	Clinton Township	MI	0	23.17582	391.7234	0.2861208	94.08363	94.36974	3.141494	1.158023	42215	13.4	1	631	1511.187	23.17582	0.2577154	0.2577154	0.2577154	0.2577154	0.2577154	0	0	0	0	0	0	0	0	0	0	0.2861208	1.377803	2.165815	2.165815	2.189413	2.189413	3.926669	3.992524	22.59634	23.22402	23.22402	23.22402	23.22402	23.22402	23.22402	23.22402	1.377803
48035	5054	Clinton Township	MI	15	23.17582	391.7234	0.2861208	94.08363	94.36974	3.141494	1.158023	42215	13.4	0	1247	1511.187	23.17582	0.2577154	0.2577154	0.2577154	0.2577154	0.2577154	0	0	0	0	0	0	0	0	0	0	0.2861208	1.377803	2.165815	2.165815	2.189413	2.189413	3.926669	3.992524	22.59634	23.22402	23.22402	23.22402	23.22402	23.22402	23.22402	23.22402	1.377803
48035	3034	Clinton Township	MI	1	23.17582	391.7234	0.2861208	94.08363	94.36974	3.141494	1.158023	42215	13.4	0	1102	1511.187	23.17582	0.2577154	0.2577154	0.2577154	0.2577154	0.2577154	0	0	0	0	0	0	0	0	0	0	0.2861208	1.377803	2.165815	2.165815	2.189413	2.189413	3.926669	3.992524	22.59634	23.22402	23.22402	23.22402	23.22402	23.22402	23.22402	23.22402	1.377803
48035	6569	Clinton Township	MI	5	23.17582	391.7234	0.2861208	94.08363	94.36974	3.141494	1.158023	42215	13.4	1	764	1511.187	23.17582	0.2577154	0.2577154	0.2577154	0.2577154	0.2577154	0	0	0	0	0	0	0	0	0	0	0.2861208	1.377803	2.165815	2.165815	2.189413	2.189413	3.926669	3.992524	22.59634	23.22402	23.22402	23.22402	23.22402	23.22402	23.22402	23.22402	1.377803
48035	4044	Clinton Township	MI	13	23.17582	391.7234	0.2861208	94.08363	94.36974	3.141494	1.158023	42215	13.4	0	1182	1511.187	23.17582	0.2577154	0.2577154	0.2577154	0.2577154	0.2577154	0	0	0	0	0	0	0	0	0	0	0.2861208	1.377803	2.165815	2.165815	2.189413	2.189413	3.926669	3.992524	22.59634	23.22402	23.22402	23.22402	23.22402	23.22402	23.22402	23.22402	1.377803
48035	8084	Clinton Township	MI	4	23.17582	391.7234	0.2861208	94.08363	94.36974	3.141494	1.158023	42215	13.4	0	308	1511.187	23.17582	0.2577154	0.2577154	0.2577154	0.2577154	0.2577154	0	0	0	0	0	0	0	0	0	0	0.2861208	1.377803	2.165815	2.165815	2.189413	2.189413	3.926669	3.992524	22.59634	23.22402	23.22402	23.22402	23.22402	23.22402	23.22402	23.22402	1.377803
48035	1519	Clinton Township	MI	6	23.17582	391.7234	0.2861208	94.08363	94.36974	3.141494	1.158023	42215	13.4	0	1251	1511.187	23.17582	0.2577154	0.2577154	0.2577154	0.2577154	0.2577154	0	0	0	0	0	0	0	0	0	0	0.2861208	1.377803	2.165815	2.165815	2.189413	2.189413	3.926669	3.992524	22.59634	23.22402	23.22402	23.22402	23.22402	23.22402	23.22402	23.22402	1.377803
48035	4549	Clinton Township	MI	15	23.17582	391.7234	0.2861208	94.08363	94.36974	3.141494	1.158023	42215	13.4	0	1242	1511.187	23.17582	0.2577154	0.2577154	0.2577154	0.2577154	0.2577154	0	0	0	0	0	0	0	0	0	0	0.2861208	1.377803	2.165815	2.165815	2.189413	2.189413	3.926669	3.992524	22.59634	23.22402	23.22402	23.22402	23.22402	23.22402	23.22402	23.22402	1.377803
48035	4044	Clinton Township	MI	6	23.17582	391.7234	0.2861208	94.08363	94.36974	3.141494	1.158023	42215	13.4	1	1248	1511.187	23.17582	0.2577154	0.2577154	0.2577154	0.2577154	0.2577154	0	0	0	0	0	0	0	0	0	0	0.2861208	1.377803	2.165815	2.165815	2.189413	2.189413	3.926669	3.992524	22.59634	23.22402	23.22402	23.22402	23.22402	23.22402	23.22402	23.22402	1.377803
48035	6064	Clinton Township	MI	11	23.17582	391.7234	0.2861208	94.08363	94.36974	3.141494	1.158023	42215	13.4	0	810	1511.187	23.17582	0.2577154	0.2577154	0.2577154	0.2577154	0.2577154	0	0	0	0	0	0	0	0	0	0	0.2861208	1.377803	2.165815	2.165815	2.189413	2.189413	3.926669	3.992524	22.59634	23.22402	23.22402	23.22402	23.22402	23.22402	23.22402	23.22402	1.377803
48035	2024	Clinton Township	MI	7	23.17582	391.7234	0.2861208	94.08363	94.36974	3.141494	1.158023	42215	13.4	0	1079	1511.187	23.17582	0.2577154	0.2577154	0.2577154	0.2577154	0.2577154	0	0	0	0	0	0	0	0	0	0	0.2861208	1.377803	2.165815	2.165815	2.189413	2.189413	3.926669	3.992524	22.59634	23.22402	23.22402	23.22402	23.22402	23.22402	23.22402	23.22402	1.377803
48035	2529	Clinton Township	MI	7	23.17582	391.7234	0.2861208	94.08363	94.36974	3.141494	1.158023	42215	13.4	0	1090	1511.187	23.17582	0.2577154	0.2577154	0.2577154	0.2577154	0.2577154	0	0	0	0	0	0	0	0	0	0	0.2861208	1.377803	2.165815	2.165815	2.189413	2.189413	3.926669	3.992524	22.59634	23.22402	23.22402	23.22402	23.22402	23.22402	23.22402	23.22402	1.377803
48035	6064	Clinton Township	MI	4	23.17582	391.7234	0.2861208	94.08363	94.36974	3.141494	1.158023	42215	13.4	1	998	1511.187	23.17582	0.2577154	0.2577154	0.2577154	0.2577154	0.2577154	0	0	0	0	0	0	0	0	0	0	0.2861208	1.377803	2.165815	2.165815	2.189413	2.189413	3.926669	3.992524	22.59634	23.22402	23.22402	23.22402	23.22402	23.22402	23.22402	23.22402	1.377803
48035	2024	Clinton Township	MI	0	23.17582	391.7234	0.2861208	94.08363	94.36974	3.141494	1.158023	42215	13.4	1	1177	1511.187	23.17582	0.2577154	0.2577154	0.2577154	0.2577154	0.2577154	0	0	0	0	0	0	0	0	0	0	0.2861208	1.377803	2.165815	2.165815	2.189413	2.189413	3.926669	3.992524	22.59634	23.22402	23.22402	23.22402	23.22402	23.22402	23.22402	23.22402	1.377803
48035	5054	Clinton Township	MI	10	23.17582	391.7234	0.2861208	94.08363	94.36974	3.141494	1.158023	42215	13.4	1	1330	1511.187	23.17582	0.2577154	0.2577154	0.2577154	0.2577154	0.2577154	0	0	0	0	0	0	0	0	0	0	0.2861208	1.377803	2.165815	2.165815	2.189413	2.189413	3.926669	3.992524	22.59634	23.22402	23.22402	23.22402	23.22402	23.22402	23.22402	23.22402	1.377803
48036	1519	Clinton Township	MI	2	21.8257	364.1767	0.7127467	94.00684	94.71958	2.757457	0.9126687	46682	11.9	1	658	958.8696	21.8257	0.5833981	0.5833981	0.5833981	0.413745	0.413745	0.413745	0.413745	0	0	0	0	0	0	0	0	0.7127467	0.9128746	2.500861	2.557973	2.994841	2.994841	3.202734	3.256415	20.57878	20.70064	20.70064	20.70064	20.70064	20.70064	20.70064	20.70064	0.9128746
48036	3539	Clinton Township	MI	6	21.8257	364.1767	0.7127467	94.00684	94.71958	2.757457	0.9126687	46682	11.9	0	587	958.8696	21.8257	0.5833981	0.5833981	0.5833981	0.413745	0.413745	0.413745	0.413745	0	0	0	0	0	0	0	0	0.7127467	0.9128746	2.500861	2.557973	2.994841	2.994841	3.202734	3.256415	20.57878	20.70064	20.70064	20.70064	20.70064	20.70064	20.70064	20.70064	0.9128746
48036	4044	Clinton Township	MI	4	21.8257	364.1767	0.7127467	94.00684	94.71958	2.757457	0.9126687	46682	11.9	0	668	958.8696	21.8257	0.5833981	0.5833981	0.5833981	0.413745	0.413745	0.413745	0.413745	0	0	0	0	0	0	0	0	0.7127467	0.9128746	2.500861	2.557973	2.994841	2.994841	3.202734	3.256415	20.57878	20.70064	20.70064	20.70064	20.70064	20.70064	20.70064	20.70064	0.9128746
48036	2024	Clinton Township	MI	11	21.8257	364.1767	0.7127467	94.00684	94.71958	2.757457	0.9126687	46682	11.9	1	770	958.8696	21.8257	0.5833981	0.5833981	0.5833981	0.413745	0.413745	0.413745	0.413745	0	0	0	0	0	0	0	0	0.7127467	0.9128746	2.500861	2.557973	2.994841	2.994841	3.202734	3.256415	20.57878	20.70064	20.70064	20.70064	20.70064	20.70064	20.70064	20.70064	0.9128746
48036	2529	Clinton Township	MI	11	21.8257	364.1767	0.7127467	94.00684	94.71958	2.757457	0.9126687	46682	11.9	0	571	958.8696	21.8257	0.5833981	0.5833981	0.5833981	0.413745	0.413745	0.413745	0.413745	0	0	0	0	0	0	0	0	0.7127467	0.9128746	2.500861	2.557973	2.994841	2.994841	3.202734	3.256415	20.57878	20.70064	20.70064	20.70064	20.70064	20.70064	20.70064	20.70064	0.9128746
48036	5054	Clinton Township	MI	3	21.8257	364.1767	0.7127467	94.00684	94.71958	2.757457	0.9126687	46682	11.9	1	894	958.8696	21.8257	0.5833981	0.5833981	0.5833981	0.413745	0.413745	0.413745	0.413745	0	0	0	0	0	0	0	0	0.7127467	0.9128746	2.500861	2.557973	2.994841	2.994841	3.202734	3.256415	20.57878	20.70064	20.70064	20.70064	20.70064	20.70064	20.70064	20.70064	0.9128746
48036	3034	Clinton Township	MI	3	21.8257	364.1767	0.7127467	94.00684	94.71958	2.757457	0.9126687	46682	11.9	0	527	958.8696	21.8257	0.5833981	0.5833981	0.5833981	0.413745	0.413745	0.413745	0.413745	0	0	0	0	0	0	0	0	0.7127467	0.9128746	2.500861	2.557973	2.994841	2.994841	3.202734	3.256415	20.57878	20.70064	20.70064	20.70064	20.70064	20.70064	20.70064	20.70064	0.9128746
48036	4549	Clinton Township	MI	4	21.8257	364.1767	0.7127467	94.00684	94.71958	2.757457	0.9126687	46682	11.9	0	685	958.8696	21.8257	0.5833981	0.5833981	0.5833981	0.413745	0.413745	0.413745	0.413745	0	0	0	0	0	0	0	0	0.7127467	0.9128746	2.500861	2.557973	2.994841	2.994841	3.202734	3.256415	20.57878	20.70064	20.70064	20.70064	20.70064	20.70064	20.70064	20.70064	0.9128746
48036	2024	Clinton Township	MI	3	21.8257	364.1767	0.7127467	94.00684	94.71958	2.757457	0.9126687	46682	11.9	0	657	958.8696	21.8257	0.5833981	0.5833981	0.5833981	0.413745	0.413745	0.413745	0.413745	0	0	0	0	0	0	0	0	0.7127467	0.9128746	2.500861	2.557973	2.994841	2.994841	3.202734	3.256415	20.57878	20.70064	20.70064	20.70064	20.70064	20.70064	20.70064	20.70064	0.9128746
48036	7579	Clinton Township	MI	1	21.8257	364.1767	0.7127467	94.00684	94.71958	2.757457	0.9126687	46682	11.9	1	436	958.8696	21.8257	0.5833981	0.5833981	0.5833981	0.413745	0.413745	0.413745	0.413745	0	0	0	0	0	0	0	0	0.7127467	0.9128746	2.500861	2.557973	2.994841	2.994841	3.202734	3.256415	20.57878	20.70064	20.70064	20.70064	20.70064	20.70064	20.70064	20.70064	0.9128746
48036	6569	Clinton Township	MI	2	21.8257	364.1767	0.7127467	94.00684	94.71958	2.757457	0.9126687	46682	11.9	0	485	958.8696	21.8257	0.5833981	0.5833981	0.5833981	0.413745	0.413745	0.413745	0.413745	0	0	0	0	0	0	0	0	0.7127467	0.9128746	2.500861	2.557973	2.994841	2.994841	3.202734	3.256415	20.57878	20.70064	20.70064	20.70064	20.70064	20.70064	20.70064	20.70064	0.9128746
48036	7074	Clinton Township	MI	1	21.8257	364.1767	0.7127467	94.00684	94.71958	2.757457	0.9126687	46682	11.9	0	362	958.8696	21.8257	0.5833981	0.5833981	0.5833981	0.413745	0.413745	0.413745	0.413745	0	0	0	0	0	0	0	0	0.7127467	0.9128746	2.500861	2.557973	2.994841	2.994841	3.202734	3.256415	20.57878	20.70064	20.70064	20.70064	20.70064	20.70064	20.70064	20.70064	0.9128746
48036	8599	Clinton Township	MI	0	21.8257	364.1767	0.7127467	94.00684	94.71958	2.757457	0.9126687	46682	11.9	1	324	958.8696	21.8257	0.5833981	0.5833981	0.5833981	0.413745	0.413745	0.413745	0.413745	0	0	0	0	0	0	0	0	0.7127467	0.9128746	2.500861	2.557973	2.994841	2.994841	3.202734	3.256415	20.57878	20.70064	20.70064	20.70064	20.70064	20.70064	20.70064	20.70064	0.9128746
48036	5559	Clinton Township	MI	5	21.8257	364.1767	0.7127467	94.00684	94.71958	2.757457	0.9126687	46682	11.9	0	737	958.8696	21.8257	0.5833981	0.5833981	0.5833981	0.413745	0.413745	0.413745	0.413745	0	0	0	0	0	0	0	0	0.7127467	0.9128746	2.500861	2.557973	2.994841	2.994841	3.202734	3.256415	20.57878	20.70064	20.70064	20.70064	20.70064	20.70064	20.70064	20.70064	0.9128746
48036	8599	Clinton Township	MI	2	21.8257	364.1767	0.7127467	94.00684	94.71958	2.757457	0.9126687	46682	11.9	0	160	958.8696	21.8257	0.5833981	0.5833981	0.5833981	0.413745	0.413745	0.413745	0.413745	0	0	0	0	0	0	0	0	0.7127467	0.9128746	2.500861	2.557973	2.994841	2.994841	3.202734	3.256415	20.57878	20.70064	20.70064	20.70064	20.70064	20.70064	20.70064	20.70064	0.9128746
48036	4549	Clinton Township	MI	8	21.8257	364.1767	0.7127467	94.00684	94.71958	2.757457	0.9126687	46682	11.9	1	800	958.8696	21.8257	0.5833981	0.5833981	0.5833981	0.413745	0.413745	0.413745	0.413745	0	0	0	0	0	0	0	0	0.7127467	0.9128746	2.500861	2.557973	2.994841	2.994841	3.202734	3.256415	20.57878	20.70064	20.70064	20.70064	20.70064	20.70064	20.70064	20.70064	0.9128746
48036	6064	Clinton Township	MI	6	21.8257	364.1767	0.7127467	94.00684	94.71958	2.757457	0.9126687	46682	11.9	0	615	958.8696	21.8257	0.5833981	0.5833981	0.5833981	0.413745	0.413745	0.413745	0.413745	0	0	0	0	0	0	0	0	0.7127467	0.9128746	2.500861	2.557973	2.994841	2.994841	3.202734	3.256415	20.57878	20.70064	20.70064	20.70064	20.70064	20.70064	20.70064	20.70064	0.9128746
48036	6569	Clinton Township	MI	1	21.8257	364.1767	0.7127467	94.00684	94.71958	2.757457	0.9126687	46682	11.9	1	605	958.8696	21.8257	0.5833981	0.5833981	0.5833981	0.413745	0.413745	0.413745	0.413745	0	0	0	0	0	0	0	0	0.7127467	0.9128746	2.500861	2.557973	2.994841	2.994841	3.202734	3.256415	20.57878	20.70064	20.70064	20.70064	20.70064	20.70064	20.70064	20.70064	0.9128746
48036	2529	Clinton Township	MI	15	21.8257	364.1767	0.7127467	94.00684	94.71958	2.757457	0.9126687	46682	11.9	1	639	958.8696	21.8257	0.5833981	0.5833981	0.5833981	0.413745	0.413745	0.413745	0.413745	0	0	0	0	0	0	0	0	0.7127467	0.9128746	2.500861	2.557973	2.994841	2.994841	3.202734	3.256415	20.57878	20.70064	20.70064	20.70064	20.70064	20.70064	20.70064	20.70064	0.9128746
48036	7579	Clinton Township	MI	0	21.8257	364.1767	0.7127467	94.00684	94.71958	2.757457	0.9126687	46682	11.9	0	272	958.8696	21.8257	0.5833981	0.5833981	0.5833981	0.413745	0.413745	0.413745	0.413745	0	0	0	0	0	0	0	0	0.7127467	0.9128746	2.500861	2.557973	2.994841	2.994841	3.202734	3.256415	20.57878	20.70064	20.70064	20.70064	20.70064	20.70064	20.70064	20.70064	0.9128746
48036	5054	Clinton Township	MI	3	21.8257	364.1767	0.7127467	94.00684	94.71958	2.757457	0.9126687	46682	11.9	0	843	958.8696	21.8257	0.5833981	0.5833981	0.5833981	0.413745	0.413745	0.413745	0.413745	0	0	0	0	0	0	0	0	0.7127467	0.9128746	2.500861	2.557973	2.994841	2.994841	3.202734	3.256415	20.57878	20.70064	20.70064	20.70064	20.70064	20.70064	20.70064	20.70064	0.9128746
48036	1519	Clinton Township	MI	3	21.8257	364.1767	0.7127467	94.00684	94.71958	2.757457	0.9126687	46682	11.9	0	612	958.8696	21.8257	0.5833981	0.5833981	0.5833981	0.413745	0.413745	0.413745	0.413745	0	0	0	0	0	0	0	0	0.7127467	0.9128746	2.500861	2.557973	2.994841	2.994841	3.202734	3.256415	20.57878	20.70064	20.70064	20.70064	20.70064	20.70064	20.70064	20.70064	0.9128746
48036	8084	Clinton Township	MI	0	21.8257	364.1767	0.7127467	94.00684	94.71958	2.757457	0.9126687	46682	11.9	1	382	958.8696	21.8257	0.5833981	0.5833981	0.5833981	0.413745	0.413745	0.413745	0.413745	0	0	0	0	0	0	0	0	0.7127467	0.9128746	2.500861	2.557973	2.994841	2.994841	3.202734	3.256415	20.57878	20.70064	20.70064	20.70064	20.70064	20.70064	20.70064	20.70064	0.9128746
48036	3539	Clinton Township	MI	4	21.8257	364.1767	0.7127467	94.00684	94.71958	2.757457	0.9126687	46682	11.9	1	619	958.8696	21.8257	0.5833981	0.5833981	0.5833981	0.413745	0.413745	0.413745	0.413745	0	0	0	0	0	0	0	0	0.7127467	0.9128746	2.500861	2.557973	2.994841	2.994841	3.202734	3.256415	20.57878	20.70064	20.70064	20.70064	20.70064	20.70064	20.70064	20.70064	0.9128746
48036	5559	Clinton Township	MI	8	21.8257	364.1767	0.7127467	94.00684	94.71958	2.757457	0.9126687	46682	11.9	1	821	958.8696	21.8257	0.5833981	0.5833981	0.5833981	0.413745	0.413745	0.413745	0.413745	0	0	0	0	0	0	0	0	0.7127467	0.9128746	2.500861	2.557973	2.994841	2.994841	3.202734	3.256415	20.57878	20.70064	20.70064	20.70064	20.70064	20.70064	20.70064	20.70064	0.9128746
48036	7074	Clinton Township	MI	0	21.8257	364.1767	0.7127467	94.00684	94.71958	2.757457	0.9126687	46682	11.9	1	450	958.8696	21.8257	0.5833981	0.5833981	0.5833981	0.413745	0.413745	0.413745	0.413745	0	0	0	0	0	0	0	0	0.7127467	0.9128746	2.500861	2.557973	2.994841	2.994841	3.202734	3.256415	20.57878	20.70064	20.70064	20.70064	20.70064	20.70064	20.70064	20.70064	0.9128746
48036	8084	Clinton Township	MI	0	21.8257	364.1767	0.7127467	94.00684	94.71958	2.757457	0.9126687	46682	11.9	0	240	958.8696	21.8257	0.5833981	0.5833981	0.5833981	0.413745	0.413745	0.413745	0.413745	0	0	0	0	0	0	0	0	0.7127467	0.9128746	2.500861	2.557973	2.994841	2.994841	3.202734	3.256415	20.57878	20.70064	20.70064	20.70064	20.70064	20.70064	20.70064	20.70064	0.9128746
48036	6064	Clinton Township	MI	4	21.8257	364.1767	0.7127467	94.00684	94.71958	2.757457	0.9126687	46682	11.9	1	735	958.8696	21.8257	0.5833981	0.5833981	0.5833981	0.413745	0.413745	0.413745	0.413745	0	0	0	0	0	0	0	0	0.7127467	0.9128746	2.500861	2.557973	2.994841	2.994841	3.202734	3.256415	20.57878	20.70064	20.70064	20.70064	20.70064	20.70064	20.70064	20.70064	0.9128746
48036	4044	Clinton Township	MI	7	21.8257	364.1767	0.7127467	94.00684	94.71958	2.757457	0.9126687	46682	11.9	1	677	958.8696	21.8257	0.5833981	0.5833981	0.5833981	0.413745	0.413745	0.413745	0.413745	0	0	0	0	0	0	0	0	0.7127467	0.9128746	2.500861	2.557973	2.994841	2.994841	3.202734	3.256415	20.57878	20.70064	20.70064	20.70064	20.70064	20.70064	20.70064	20.70064	0.9128746
48036	3034	Clinton Township	MI	9	21.8257	364.1767	0.7127467	94.00684	94.71958	2.757457	0.9126687	46682	11.9	1	572	958.8696	21.8257	0.5833981	0.5833981	0.5833981	0.413745	0.413745	0.413745	0.413745	0	0	0	0	0	0	0	0	0.7127467	0.9128746	2.500861	2.557973	2.994841	2.994841	3.202734	3.256415	20.57878	20.70064	20.70064	20.70064	20.70064	20.70064	20.70064	20.70064	0.9128746
48038	4549	Clinton Township	MI	7	28.54153	245.8097	0.140231	88.38877	88.529	4.910602	0.9913228	53330	6.4	0	1349	1438.5	28.54153	0	0	0	0	0	0	0	0	0	0	0	0	0	0	0	0.140231	0.9915498	2.673799	2.673799	3.709757	3.728212	3.744231	5.435453	17.63516	17.63516	17.63516	17.63516	17.63516	17.63516	17.63516	17.63516	0.9915498
48038	2529	Clinton Township	MI	5	28.54153	245.8097	0.140231	88.38877	88.529	4.910602	0.9913228	53330	6.4	0	1438	1438.5	28.54153	0	0	0	0	0	0	0	0	0	0	0	0	0	0	0	0.140231	0.9915498	2.673799	2.673799	3.709757	3.728212	3.744231	5.435453	17.63516	17.63516	17.63516	17.63516	17.63516	17.63516	17.63516	17.63516	0.9915498
48038	3539	Clinton Township	MI	7	28.54153	245.8097	0.140231	88.38877	88.529	4.910602	0.9913228	53330	6.4	1	1320	1438.5	28.54153	0	0	0	0	0	0	0	0	0	0	0	0	0	0	0	0.140231	0.9915498	2.673799	2.673799	3.709757	3.728212	3.744231	5.435453	17.63516	17.63516	17.63516	17.63516	17.63516	17.63516	17.63516	17.63516	0.9915498
48038	5054	Clinton Township	MI	7	28.54153	245.8097	0.140231	88.38877	88.529	4.910602	0.9913228	53330	6.4	1	1773	1438.5	28.54153	0	0	0	0	0	0	0	0	0	0	0	0	0	0	0	0.140231	0.9915498	2.673799	2.673799	3.709757	3.728212	3.744231	5.435453	17.63516	17.63516	17.63516	17.63516	17.63516	17.63516	17.63516	17.63516	0.9915498
48038	8084	Clinton Township	MI	3	28.54153	245.8097	0.140231	88.38877	88.529	4.910602	0.9913228	53330	6.4	1	788	1438.5	28.54153	0	0	0	0	0	0	0	0	0	0	0	0	0	0	0	0.140231	0.9915498	2.673799	2.673799	3.709757	3.728212	3.744231	5.435453	17.63516	17.63516	17.63516	17.63516	17.63516	17.63516	17.63516	17.63516	0.9915498
48038	8599	Clinton Township	MI	2	28.54153	245.8097	0.140231	88.38877	88.529	4.910602	0.9913228	53330	6.4	1	844	1438.5	28.54153	0	0	0	0	0	0	0	0	0	0	0	0	0	0	0	0.140231	0.9915498	2.673799	2.673799	3.709757	3.728212	3.744231	5.435453	17.63516	17.63516	17.63516	17.63516	17.63516	17.63516	17.63516	17.63516	0.9915498
48038	6569	Clinton Township	MI	2	28.54153	245.8097	0.140231	88.38877	88.529	4.910602	0.9913228	53330	6.4	1	999	1438.5	28.54153	0	0	0	0	0	0	0	0	0	0	0	0	0	0	0	0.140231	0.9915498	2.673799	2.673799	3.709757	3.728212	3.744231	5.435453	17.63516	17.63516	17.63516	17.63516	17.63516	17.63516	17.63516	17.63516	0.9915498
48038	5559	Clinton Township	MI	14	28.54153	245.8097	0.140231	88.38877	88.529	4.910602	0.9913228	53330	6.4	0	1446	1438.5	28.54153	0	0	0	0	0	0	0	0	0	0	0	0	0	0	0	0.140231	0.9915498	2.673799	2.673799	3.709757	3.728212	3.744231	5.435453	17.63516	17.63516	17.63516	17.63516	17.63516	17.63516	17.63516	17.63516	0.9915498
48038	6569	Clinton Township	MI	4	28.54153	245.8097	0.140231	88.38877	88.529	4.910602	0.9913228	53330	6.4	0	830	1438.5	28.54153	0	0	0	0	0	0	0	0	0	0	0	0	0	0	0	0.140231	0.9915498	2.673799	2.673799	3.709757	3.728212	3.744231	5.435453	17.63516	17.63516	17.63516	17.63516	17.63516	17.63516	17.63516	17.63516	0.9915498
48038	2024	Clinton Township	MI	7	28.54153	245.8097	0.140231	88.38877	88.529	4.910602	0.9913228	53330	6.4	0	1331	1438.5	28.54153	0	0	0	0	0	0	0	0	0	0	0	0	0	0	0	0.140231	0.9915498	2.673799	2.673799	3.709757	3.728212	3.744231	5.435453	17.63516	17.63516	17.63516	17.63516	17.63516	17.63516	17.63516	17.63516	0.9915498
48038	1519	Clinton Township	MI	8	28.54153	245.8097	0.140231	88.38877	88.529	4.910602	0.9913228	53330	6.4	0	1210	1438.5	28.54153	0	0	0	0	0	0	0	0	0	0	0	0	0	0	0	0.140231	0.9915498	2.673799	2.673799	3.709757	3.728212	3.744231	5.435453	17.63516	17.63516	17.63516	17.63516	17.63516	17.63516	17.63516	17.63516	0.9915498
48038	4044	Clinton Township	MI	10	28.54153	245.8097	0.140231	88.38877	88.529	4.910602	0.9913228	53330	6.4	0	1239	1438.5	28.54153	0	0	0	0	0	0	0	0	0	0	0	0	0	0	0	0.140231	0.9915498	2.673799	2.673799	3.709757	3.728212	3.744231	5.435453	17.63516	17.63516	17.63516	17.63516	17.63516	17.63516	17.63516	17.63516	0.9915498
48038	4549	Clinton Township	MI	5	28.54153	245.8097	0.140231	88.38877	88.529	4.910602	0.9913228	53330	6.4	1	1607	1438.5	28.54153	0	0	0	0	0	0	0	0	0	0	0	0	0	0	0	0.140231	0.9915498	2.673799	2.673799	3.709757	3.728212	3.744231	5.435453	17.63516	17.63516	17.63516	17.63516	17.63516	17.63516	17.63516	17.63516	0.9915498
48038	7074	Clinton Township	MI	4	28.54153	245.8097	0.140231	88.38877	88.529	4.910602	0.9913228	53330	6.4	1	818	1438.5	28.54153	0	0	0	0	0	0	0	0	0	0	0	0	0	0	0	0.140231	0.9915498	2.673799	2.673799	3.709757	3.728212	3.744231	5.435453	17.63516	17.63516	17.63516	17.63516	17.63516	17.63516	17.63516	17.63516	0.9915498
48038	7579	Clinton Township	MI	5	28.54153	245.8097	0.140231	88.38877	88.529	4.910602	0.9913228	53330	6.4	0	484	1438.5	28.54153	0	0	0	0	0	0	0	0	0	0	0	0	0	0	0	0.140231	0.9915498	2.673799	2.673799	3.709757	3.728212	3.744231	5.435453	17.63516	17.63516	17.63516	17.63516	17.63516	17.63516	17.63516	17.63516	0.9915498
48038	3034	Clinton Township	MI	9	28.54153	245.8097	0.140231	88.38877	88.529	4.910602	0.9913228	53330	6.4	0	1321	1438.5	28.54153	0	0	0	0	0	0	0	0	0	0	0	0	0	0	0	0.140231	0.9915498	2.673799	2.673799	3.709757	3.728212	3.744231	5.435453	17.63516	17.63516	17.63516	17.63516	17.63516	17.63516	17.63516	17.63516	0.9915498
48038	6064	Clinton Township	MI	9	28.54153	245.8097	0.140231	88.38877	88.529	4.910602	0.9913228	53330	6.4	0	1229	1438.5	28.54153	0	0	0	0	0	0	0	0	0	0	0	0	0	0	0	0.140231	0.9915498	2.673799	2.673799	3.709757	3.728212	3.744231	5.435453	17.63516	17.63516	17.63516	17.63516	17.63516	17.63516	17.63516	17.63516	0.9915498
48038	7579	Clinton Township	MI	1	28.54153	245.8097	0.140231	88.38877	88.529	4.910602	0.9913228	53330	6.4	1	796	1438.5	28.54153	0	0	0	0	0	0	0	0	0	0	0	0	0	0	0	0.140231	0.9915498	2.673799	2.673799	3.709757	3.728212	3.744231	5.435453	17.63516	17.63516	17.63516	17.63516	17.63516	17.63516	17.63516	17.63516	0.9915498
48038	4044	Clinton Township	MI	4	28.54153	245.8097	0.140231	88.38877	88.529	4.910602	0.9913228	53330	6.4	1	1355	1438.5	28.54153	0	0	0	0	0	0	0	0	0	0	0	0	0	0	0	0.140231	0.9915498	2.673799	2.673799	3.709757	3.728212	3.744231	5.435453	17.63516	17.63516	17.63516	17.63516	17.63516	17.63516	17.63516	17.63516	0.9915498
48038	6064	Clinton Township	MI	6	28.54153	245.8097	0.140231	88.38877	88.529	4.910602	0.9913228	53330	6.4	1	1486	1438.5	28.54153	0	0	0	0	0	0	0	0	0	0	0	0	0	0	0	0.140231	0.9915498	2.673799	2.673799	3.709757	3.728212	3.744231	5.435453	17.63516	17.63516	17.63516	17.63516	17.63516	17.63516	17.63516	17.63516	0.9915498
48038	7074	Clinton Township	MI	4	28.54153	245.8097	0.140231	88.38877	88.529	4.910602	0.9913228	53330	6.4	0	576	1438.5	28.54153	0	0	0	0	0	0	0	0	0	0	0	0	0	0	0	0.140231	0.9915498	2.673799	2.673799	3.709757	3.728212	3.744231	5.435453	17.63516	17.63516	17.63516	17.63516	17.63516	17.63516	17.63516	17.63516	0.9915498
48038	8599	Clinton Township	MI	2	28.54153	245.8097	0.140231	88.38877	88.529	4.910602	0.9913228	53330	6.4	0	374	1438.5	28.54153	0	0	0	0	0	0	0	0	0	0	0	0	0	0	0	0.140231	0.9915498	2.673799	2.673799	3.709757	3.728212	3.744231	5.435453	17.63516	17.63516	17.63516	17.63516	17.63516	17.63516	17.63516	17.63516	0.9915498
48038	2529	Clinton Township	MI	9	28.54153	245.8097	0.140231	88.38877	88.529	4.910602	0.9913228	53330	6.4	1	1508	1438.5	28.54153	0	0	0	0	0	0	0	0	0	0	0	0	0	0	0	0.140231	0.9915498	2.673799	2.673799	3.709757	3.728212	3.744231	5.435453	17.63516	17.63516	17.63516	17.63516	17.63516	17.63516	17.63516	17.63516	0.9915498
48038	1519	Clinton Township	MI	2	28.54153	245.8097	0.140231	88.38877	88.529	4.910602	0.9913228	53330	6.4	1	1204	1438.5	28.54153	0	0	0	0	0	0	0	0	0	0	0	0	0	0	0	0.140231	0.9915498	2.673799	2.673799	3.709757	3.728212	3.744231	5.435453	17.63516	17.63516	17.63516	17.63516	17.63516	17.63516	17.63516	17.63516	0.9915498
48038	8084	Clinton Township	MI	4	28.54153	245.8097	0.140231	88.38877	88.529	4.910602	0.9913228	53330	6.4	0	428	1438.5	28.54153	0	0	0	0	0	0	0	0	0	0	0	0	0	0	0	0.140231	0.9915498	2.673799	2.673799	3.709757	3.728212	3.744231	5.435453	17.63516	17.63516	17.63516	17.63516	17.63516	17.63516	17.63516	17.63516	0.9915498
48038	5559	Clinton Township	MI	3	28.54153	245.8097	0.140231	88.38877	88.529	4.910602	0.9913228	53330	6.4	1	1690	1438.5	28.54153	0	0	0	0	0	0	0	0	0	0	0	0	0	0	0	0.140231	0.9915498	2.673799	2.673799	3.709757	3.728212	3.744231	5.435453	17.63516	17.63516	17.63516	17.63516	17.63516	17.63516	17.63516	17.63516	0.9915498
48038	2024	Clinton Township	MI	11	28.54153	245.8097	0.140231	88.38877	88.529	4.910602	0.9913228	53330	6.4	1	1450	1438.5	28.54153	0	0	0	0	0	0	0	0	0	0	0	0	0	0	0	0.140231	0.9915498	2.673799	2.673799	3.709757	3.728212	3.744231	5.435453	17.63516	17.63516	17.63516	17.63516	17.63516	17.63516	17.63516	17.63516	0.9915498
48038	5054	Clinton Township	MI	19	28.54153	245.8097	0.140231	88.38877	88.529	4.910602	0.9913228	53330	6.4	0	1527	1438.5	28.54153	0	0	0	0	0	0	0	0	0	0	0	0	0	0	0	0.140231	0.9915498	2.673799	2.673799	3.709757	3.728212	3.744231	5.435453	17.63516	17.63516	17.63516	17.63516	17.63516	17.63516	17.63516	17.63516	0.9915498
48038	3034	Clinton Township	MI	7	28.54153	245.8097	0.140231	88.38877	88.529	4.910602	0.9913228	53330	6.4	1	1251	1438.5	28.54153	0	0	0	0	0	0	0	0	0	0	0	0	0	0	0	0.140231	0.9915498	2.673799	2.673799	3.709757	3.728212	3.744231	5.435453	17.63516	17.63516	17.63516	17.63516	17.63516	17.63516	17.63516	17.63516	0.9915498
48038	3539	Clinton Township	MI	7	28.54153	245.8097	0.140231	88.38877	88.529	4.910602	0.9913228	53330	6.4	0	1141	1438.5	28.54153	0	0	0	0	0	0	0	0	0	0	0	0	0	0	0	0.140231	0.9915498	2.673799	2.673799	3.709757	3.728212	3.744231	5.435453	17.63516	17.63516	17.63516	17.63516	17.63516	17.63516	17.63516	17.63516	0.9915498
48039	1519	Marine City	MI	0	64.43229	316.1576	0.0455598	79.6202	79.66576	2.524337	0.8806623	46644	10.1	1	311	121.166	64.43229	0	0	0	0	0	0	0	0	0	0	0	0	0	0	0	0.0455598	0.8807702	7.376715	7.376715	7.376715	7.376715	7.376715	7.376715	7.376715	42.19084	42.75434	42.75434	42.75434	42.75434	42.75434	42.75434	0.8807702
48039	7074	Marine City	MI	0	64.43229	316.1576	0.0455598	79.6202	79.66576	2.524337	0.8806623	46644	10.1	1	158	121.166	64.43229	0	0	0	0	0	0	0	0	0	0	0	0	0	0	0	0.0455598	0.8807702	7.376715	7.376715	7.376715	7.376715	7.376715	7.376715	7.376715	42.19084	42.75434	42.75434	42.75434	42.75434	42.75434	42.75434	0.8807702
48039	5559	Marine City	MI	0	64.43229	316.1576	0.0455598	79.6202	79.66576	2.524337	0.8806623	46644	10.1	1	296	121.166	64.43229	0	0	0	0	0	0	0	0	0	0	0	0	0	0	0	0.0455598	0.8807702	7.376715	7.376715	7.376715	7.376715	7.376715	7.376715	7.376715	42.19084	42.75434	42.75434	42.75434	42.75434	42.75434	42.75434	0.8807702
48039	6569	Marine City	MI	0	64.43229	316.1576	0.0455598	79.6202	79.66576	2.524337	0.8806623	46644	10.1	0	154	121.166	64.43229	0	0	0	0	0	0	0	0	0	0	0	0	0	0	0	0.0455598	0.8807702	7.376715	7.376715	7.376715	7.376715	7.376715	7.376715	7.376715	42.19084	42.75434	42.75434	42.75434	42.75434	42.75434	42.75434	0.8807702
48039	7579	Marine City	MI	0	64.43229	316.1576	0.0455598	79.6202	79.66576	2.524337	0.8806623	46644	10.1	1	97	121.166	64.43229	0	0	0	0	0	0	0	0	0	0	0	0	0	0	0	0.0455598	0.8807702	7.376715	7.376715	7.376715	7.376715	7.376715	7.376715	7.376715	42.19084	42.75434	42.75434	42.75434	42.75434	42.75434	42.75434	0.8807702
48039	4549	Marine City	MI	1	64.43229	316.1576	0.0455598	79.6202	79.66576	2.524337	0.8806623	46644	10.1	0	335	121.166	64.43229	0	0	0	0	0	0	0	0	0	0	0	0	0	0	0	0.0455598	0.8807702	7.376715	7.376715	7.376715	7.376715	7.376715	7.376715	7.376715	42.19084	42.75434	42.75434	42.75434	42.75434	42.75434	42.75434	0.8807702
48039	6569	Marine City	MI	1	64.43229	316.1576	0.0455598	79.6202	79.66576	2.524337	0.8806623	46644	10.1	1	178	121.166	64.43229	0	0	0	0	0	0	0	0	0	0	0	0	0	0	0	0.0455598	0.8807702	7.376715	7.376715	7.376715	7.376715	7.376715	7.376715	7.376715	42.19084	42.75434	42.75434	42.75434	42.75434	42.75434	42.75434	0.8807702
48039	3034	Marine City	MI	0	64.43229	316.1576	0.0455598	79.6202	79.66576	2.524337	0.8806623	46644	10.1	0	211	121.166	64.43229	0	0	0	0	0	0	0	0	0	0	0	0	0	0	0	0.0455598	0.8807702	7.376715	7.376715	7.376715	7.376715	7.376715	7.376715	7.376715	42.19084	42.75434	42.75434	42.75434	42.75434	42.75434	42.75434	0.8807702
48039	5559	Marine City	MI	2	64.43229	316.1576	0.0455598	79.6202	79.66576	2.524337	0.8806623	46644	10.1	0	294	121.166	64.43229	0	0	0	0	0	0	0	0	0	0	0	0	0	0	0	0.0455598	0.8807702	7.376715	7.376715	7.376715	7.376715	7.376715	7.376715	7.376715	42.19084	42.75434	42.75434	42.75434	42.75434	42.75434	42.75434	0.8807702
48039	8599	Marine City	MI	0	64.43229	316.1576	0.0455598	79.6202	79.66576	2.524337	0.8806623	46644	10.1	0	67	121.166	64.43229	0	0	0	0	0	0	0	0	0	0	0	0	0	0	0	0.0455598	0.8807702	7.376715	7.376715	7.376715	7.376715	7.376715	7.376715	7.376715	42.19084	42.75434	42.75434	42.75434	42.75434	42.75434	42.75434	0.8807702
48039	2529	Marine City	MI	0	64.43229	316.1576	0.0455598	79.6202	79.66576	2.524337	0.8806623	46644	10.1	1	202	121.166	64.43229	0	0	0	0	0	0	0	0	0	0	0	0	0	0	0	0.0455598	0.8807702	7.376715	7.376715	7.376715	7.376715	7.376715	7.376715	7.376715	42.19084	42.75434	42.75434	42.75434	42.75434	42.75434	42.75434	0.8807702
48039	8599	Marine City	MI	0	64.43229	316.1576	0.0455598	79.6202	79.66576	2.524337	0.8806623	46644	10.1	1	97	121.166	64.43229	0	0	0	0	0	0	0	0	0	0	0	0	0	0	0	0.0455598	0.8807702	7.376715	7.376715	7.376715	7.376715	7.376715	7.376715	7.376715	42.19084	42.75434	42.75434	42.75434	42.75434	42.75434	42.75434	0.8807702
48039	4044	Marine City	MI	1	64.43229	316.1576	0.0455598	79.6202	79.66576	2.524337	0.8806623	46644	10.1	1	296	121.166	64.43229	0	0	0	0	0	0	0	0	0	0	0	0	0	0	0	0.0455598	0.8807702	7.376715	7.376715	7.376715	7.376715	7.376715	7.376715	7.376715	42.19084	42.75434	42.75434	42.75434	42.75434	42.75434	42.75434	0.8807702
48039	5054	Marine City	MI	2	64.43229	316.1576	0.0455598	79.6202	79.66576	2.524337	0.8806623	46644	10.1	1	348	121.166	64.43229	0	0	0	0	0	0	0	0	0	0	0	0	0	0	0	0.0455598	0.8807702	7.376715	7.376715	7.376715	7.376715	7.376715	7.376715	7.376715	42.19084	42.75434	42.75434	42.75434	42.75434	42.75434	42.75434	0.8807702
48039	3539	Marine City	MI	1	64.43229	316.1576	0.0455598	79.6202	79.66576	2.524337	0.8806623	46644	10.1	1	237	121.166	64.43229	0	0	0	0	0	0	0	0	0	0	0	0	0	0	0	0.0455598	0.8807702	7.376715	7.376715	7.376715	7.376715	7.376715	7.376715	7.376715	42.19084	42.75434	42.75434	42.75434	42.75434	42.75434	42.75434	0.8807702
48039	2024	Marine City	MI	0	64.43229	316.1576	0.0455598	79.6202	79.66576	2.524337	0.8806623	46644	10.1	1	215	121.166	64.43229	0	0	0	0	0	0	0	0	0	0	0	0	0	0	0	0.0455598	0.8807702	7.376715	7.376715	7.376715	7.376715	7.376715	7.376715	7.376715	42.19084	42.75434	42.75434	42.75434	42.75434	42.75434	42.75434	0.8807702
48039	6064	Marine City	MI	0	64.43229	316.1576	0.0455598	79.6202	79.66576	2.524337	0.8806623	46644	10.1	1	236	121.166	64.43229	0	0	0	0	0	0	0	0	0	0	0	0	0	0	0	0.0455598	0.8807702	7.376715	7.376715	7.376715	7.376715	7.376715	7.376715	7.376715	42.19084	42.75434	42.75434	42.75434	42.75434	42.75434	42.75434	0.8807702
48039	7579	Marine City	MI	0	64.43229	316.1576	0.0455598	79.6202	79.66576	2.524337	0.8806623	46644	10.1	0	93	121.166	64.43229	0	0	0	0	0	0	0	0	0	0	0	0	0	0	0	0.0455598	0.8807702	7.376715	7.376715	7.376715	7.376715	7.376715	7.376715	7.376715	42.19084	42.75434	42.75434	42.75434	42.75434	42.75434	42.75434	0.8807702
48039	5054	Marine City	MI	0	64.43229	316.1576	0.0455598	79.6202	79.66576	2.524337	0.8806623	46644	10.1	0	358	121.166	64.43229	0	0	0	0	0	0	0	0	0	0	0	0	0	0	0	0.0455598	0.8807702	7.376715	7.376715	7.376715	7.376715	7.376715	7.376715	7.376715	42.19084	42.75434	42.75434	42.75434	42.75434	42.75434	42.75434	0.8807702
48039	8084	Marine City	MI	0	64.43229	316.1576	0.0455598	79.6202	79.66576	2.524337	0.8806623	46644	10.1	1	115	121.166	64.43229	0	0	0	0	0	0	0	0	0	0	0	0	0	0	0	0.0455598	0.8807702	7.376715	7.376715	7.376715	7.376715	7.376715	7.376715	7.376715	42.19084	42.75434	42.75434	42.75434	42.75434	42.75434	42.75434	0.8807702
48039	8084	Marine City	MI	0	64.43229	316.1576	0.0455598	79.6202	79.66576	2.524337	0.8806623	46644	10.1	0	50	121.166	64.43229	0	0	0	0	0	0	0	0	0	0	0	0	0	0	0	0.0455598	0.8807702	7.376715	7.376715	7.376715	7.376715	7.376715	7.376715	7.376715	42.19084	42.75434	42.75434	42.75434	42.75434	42.75434	42.75434	0.8807702
48039	1519	Marine City	MI	2	64.43229	316.1576	0.0455598	79.6202	79.66576	2.524337	0.8806623	46644	10.1	0	323	121.166	64.43229	0	0	0	0	0	0	0	0	0	0	0	0	0	0	0	0.0455598	0.8807702	7.376715	7.376715	7.376715	7.376715	7.376715	7.376715	7.376715	42.19084	42.75434	42.75434	42.75434	42.75434	42.75434	42.75434	0.8807702
48039	2024	Marine City	MI	1	64.43229	316.1576	0.0455598	79.6202	79.66576	2.524337	0.8806623	46644	10.1	0	193	121.166	64.43229	0	0	0	0	0	0	0	0	0	0	0	0	0	0	0	0.0455598	0.8807702	7.376715	7.376715	7.376715	7.376715	7.376715	7.376715	7.376715	42.19084	42.75434	42.75434	42.75434	42.75434	42.75434	42.75434	0.8807702
48039	7074	Marine City	MI	0	64.43229	316.1576	0.0455598	79.6202	79.66576	2.524337	0.8806623	46644	10.1	0	112	121.166	64.43229	0	0	0	0	0	0	0	0	0	0	0	0	0	0	0	0.0455598	0.8807702	7.376715	7.376715	7.376715	7.376715	7.376715	7.376715	7.376715	42.19084	42.75434	42.75434	42.75434	42.75434	42.75434	42.75434	0.8807702
48039	2529	Marine City	MI	0	64.43229	316.1576	0.0455598	79.6202	79.66576	2.524337	0.8806623	46644	10.1	0	190	121.166	64.43229	0	0	0	0	0	0	0	0	0	0	0	0	0	0	0	0.0455598	0.8807702	7.376715	7.376715	7.376715	7.376715	7.376715	7.376715	7.376715	42.19084	42.75434	42.75434	42.75434	42.75434	42.75434	42.75434	0.8807702
48039	3034	Marine City	MI	1	64.43229	316.1576	0.0455598	79.6202	79.66576	2.524337	0.8806623	46644	10.1	1	200	121.166	64.43229	0	0	0	0	0	0	0	0	0	0	0	0	0	0	0	0.0455598	0.8807702	7.376715	7.376715	7.376715	7.376715	7.376715	7.376715	7.376715	42.19084	42.75434	42.75434	42.75434	42.75434	42.75434	42.75434	0.8807702
48039	4549	Marine City	MI	0	64.43229	316.1576	0.0455598	79.6202	79.66576	2.524337	0.8806623	46644	10.1	1	312	121.166	64.43229	0	0	0	0	0	0	0	0	0	0	0	0	0	0	0	0.0455598	0.8807702	7.376715	7.376715	7.376715	7.376715	7.376715	7.376715	7.376715	42.19084	42.75434	42.75434	42.75434	42.75434	42.75434	42.75434	0.8807702
48039	6064	Marine City	MI	0	64.43229	316.1576	0.0455598	79.6202	79.66576	2.524337	0.8806623	46644	10.1	0	254	121.166	64.43229	0	0	0	0	0	0	0	0	0	0	0	0	0	0	0	0.0455598	0.8807702	7.376715	7.376715	7.376715	7.376715	7.376715	7.376715	7.376715	42.19084	42.75434	42.75434	42.75434	42.75434	42.75434	42.75434	0.8807702
48039	4044	Marine City	MI	3	64.43229	316.1576	0.0455598	79.6202	79.66576	2.524337	0.8806623	46644	10.1	0	272	121.166	64.43229	0	0	0	0	0	0	0	0	0	0	0	0	0	0	0	0.0455598	0.8807702	7.376715	7.376715	7.376715	7.376715	7.376715	7.376715	7.376715	42.19084	42.75434	42.75434	42.75434	42.75434	42.75434	42.75434	0.8807702
48039	3539	Marine City	MI	0	64.43229	316.1576	0.0455598	79.6202	79.66576	2.524337	0.8806623	46644	10.1	0	257	121.166	64.43229	0	0	0	0	0	0	0	0	0	0	0	0	0	0	0	0.0455598	0.8807702	7.376715	7.376715	7.376715	7.376715	7.376715	7.376715	7.376715	42.19084	42.75434	42.75434	42.75434	42.75434	42.75434	42.75434	0.8807702
48040	7579	Marysville	MI	0	20.56636	84.85905	0	75.7641	75.7641	1.086676	2.167305	53611	4.8	1	208	484.0916	20.56636	0	0	0	0	0	0	0	0	0	0	0	0	0	0	0	0	2.167458	2.187723	2.445686	4.699794	4.699794	6.576151	18.95653	30.79436	51.17131	52.10059	52.10059	52.10059	52.10059	52.10059	52.10059	2.167458
48040	5054	Marysville	MI	0	20.56636	84.85905	0	75.7641	75.7641	1.086676	2.167305	53611	4.8	1	384	484.0916	20.56636	0	0	0	0	0	0	0	0	0	0	0	0	0	0	0	0	2.167458	2.187723	2.445686	4.699794	4.699794	6.576151	18.95653	30.79436	51.17131	52.10059	52.10059	52.10059	52.10059	52.10059	52.10059	2.167458
48040	8084	Marysville	MI	0	20.56636	84.85905	0	75.7641	75.7641	1.086676	2.167305	53611	4.8	1	187	484.0916	20.56636	0	0	0	0	0	0	0	0	0	0	0	0	0	0	0	0	2.167458	2.187723	2.445686	4.699794	4.699794	6.576151	18.95653	30.79436	51.17131	52.10059	52.10059	52.10059	52.10059	52.10059	52.10059	2.167458
48040	4044	Marysville	MI	1	20.56636	84.85905	0	75.7641	75.7641	1.086676	2.167305	53611	4.8	1	386	484.0916	20.56636	0	0	0	0	0	0	0	0	0	0	0	0	0	0	0	0	2.167458	2.187723	2.445686	4.699794	4.699794	6.576151	18.95653	30.79436	51.17131	52.10059	52.10059	52.10059	52.10059	52.10059	52.10059	2.167458
48040	7579	Marysville	MI	0	20.56636	84.85905	0	75.7641	75.7641	1.086676	2.167305	53611	4.8	0	146	484.0916	20.56636	0	0	0	0	0	0	0	0	0	0	0	0	0	0	0	0	2.167458	2.187723	2.445686	4.699794	4.699794	6.576151	18.95653	30.79436	51.17131	52.10059	52.10059	52.10059	52.10059	52.10059	52.10059	2.167458
48040	8599	Marysville	MI	0	20.56636	84.85905	0	75.7641	75.7641	1.086676	2.167305	53611	4.8	0	87	484.0916	20.56636	0	0	0	0	0	0	0	0	0	0	0	0	0	0	0	0	2.167458	2.187723	2.445686	4.699794	4.699794	6.576151	18.95653	30.79436	51.17131	52.10059	52.10059	52.10059	52.10059	52.10059	52.10059	2.167458
48040	3034	Marysville	MI	1	20.56636	84.85905	0	75.7641	75.7641	1.086676	2.167305	53611	4.8	0	278	484.0916	20.56636	0	0	0	0	0	0	0	0	0	0	0	0	0	0	0	0	2.167458	2.187723	2.445686	4.699794	4.699794	6.576151	18.95653	30.79436	51.17131	52.10059	52.10059	52.10059	52.10059	52.10059	52.10059	2.167458
48040	5559	Marysville	MI	0	20.56636	84.85905	0	75.7641	75.7641	1.086676	2.167305	53611	4.8	1	359	484.0916	20.56636	0	0	0	0	0	0	0	0	0	0	0	0	0	0	0	0	2.167458	2.187723	2.445686	4.699794	4.699794	6.576151	18.95653	30.79436	51.17131	52.10059	52.10059	52.10059	52.10059	52.10059	52.10059	2.167458
48040	1519	Marysville	MI	2	20.56636	84.85905	0	75.7641	75.7641	1.086676	2.167305	53611	4.8	1	313	484.0916	20.56636	0	0	0	0	0	0	0	0	0	0	0	0	0	0	0	0	2.167458	2.187723	2.445686	4.699794	4.699794	6.576151	18.95653	30.79436	51.17131	52.10059	52.10059	52.10059	52.10059	52.10059	52.10059	2.167458
48040	3539	Marysville	MI	2	20.56636	84.85905	0	75.7641	75.7641	1.086676	2.167305	53611	4.8	1	314	484.0916	20.56636	0	0	0	0	0	0	0	0	0	0	0	0	0	0	0	0	2.167458	2.187723	2.445686	4.699794	4.699794	6.576151	18.95653	30.79436	51.17131	52.10059	52.10059	52.10059	52.10059	52.10059	52.10059	2.167458
48040	2529	Marysville	MI	1	20.56636	84.85905	0	75.7641	75.7641	1.086676	2.167305	53611	4.8	1	250	484.0916	20.56636	0	0	0	0	0	0	0	0	0	0	0	0	0	0	0	0	2.167458	2.187723	2.445686	4.699794	4.699794	6.576151	18.95653	30.79436	51.17131	52.10059	52.10059	52.10059	52.10059	52.10059	52.10059	2.167458
48040	8084	Marysville	MI	3	20.56636	84.85905	0	75.7641	75.7641	1.086676	2.167305	53611	4.8	0	144	484.0916	20.56636	0	0	0	0	0	0	0	0	0	0	0	0	0	0	0	0	2.167458	2.187723	2.445686	4.699794	4.699794	6.576151	18.95653	30.79436	51.17131	52.10059	52.10059	52.10059	52.10059	52.10059	52.10059	2.167458
48040	4044	Marysville	MI	0	20.56636	84.85905	0	75.7641	75.7641	1.086676	2.167305	53611	4.8	0	375	484.0916	20.56636	0	0	0	0	0	0	0	0	0	0	0	0	0	0	0	0	2.167458	2.187723	2.445686	4.699794	4.699794	6.576151	18.95653	30.79436	51.17131	52.10059	52.10059	52.10059	52.10059	52.10059	52.10059	2.167458
48040	8599	Marysville	MI	0	20.56636	84.85905	0	75.7641	75.7641	1.086676	2.167305	53611	4.8	1	173	484.0916	20.56636	0	0	0	0	0	0	0	0	0	0	0	0	0	0	0	0	2.167458	2.187723	2.445686	4.699794	4.699794	6.576151	18.95653	30.79436	51.17131	52.10059	52.10059	52.10059	52.10059	52.10059	52.10059	2.167458
48040	3034	Marysville	MI	1	20.56636	84.85905	0	75.7641	75.7641	1.086676	2.167305	53611	4.8	1	270	484.0916	20.56636	0	0	0	0	0	0	0	0	0	0	0	0	0	0	0	0	2.167458	2.187723	2.445686	4.699794	4.699794	6.576151	18.95653	30.79436	51.17131	52.10059	52.10059	52.10059	52.10059	52.10059	52.10059	2.167458
48040	4549	Marysville	MI	0	20.56636	84.85905	0	75.7641	75.7641	1.086676	2.167305	53611	4.8	0	367	484.0916	20.56636	0	0	0	0	0	0	0	0	0	0	0	0	0	0	0	0	2.167458	2.187723	2.445686	4.699794	4.699794	6.576151	18.95653	30.79436	51.17131	52.10059	52.10059	52.10059	52.10059	52.10059	52.10059	2.167458
48040	2529	Marysville	MI	2	20.56636	84.85905	0	75.7641	75.7641	1.086676	2.167305	53611	4.8	0	215	484.0916	20.56636	0	0	0	0	0	0	0	0	0	0	0	0	0	0	0	0	2.167458	2.187723	2.445686	4.699794	4.699794	6.576151	18.95653	30.79436	51.17131	52.10059	52.10059	52.10059	52.10059	52.10059	52.10059	2.167458
48040	6569	Marysville	MI	0	20.56636	84.85905	0	75.7641	75.7641	1.086676	2.167305	53611	4.8	1	261	484.0916	20.56636	0	0	0	0	0	0	0	0	0	0	0	0	0	0	0	0	2.167458	2.187723	2.445686	4.699794	4.699794	6.576151	18.95653	30.79436	51.17131	52.10059	52.10059	52.10059	52.10059	52.10059	52.10059	2.167458
48040	5559	Marysville	MI	0	20.56636	84.85905	0	75.7641	75.7641	1.086676	2.167305	53611	4.8	0	319	484.0916	20.56636	0	0	0	0	0	0	0	0	0	0	0	0	0	0	0	0	2.167458	2.187723	2.445686	4.699794	4.699794	6.576151	18.95653	30.79436	51.17131	52.10059	52.10059	52.10059	52.10059	52.10059	52.10059	2.167458
48040	6569	Marysville	MI	1	20.56636	84.85905	0	75.7641	75.7641	1.086676	2.167305	53611	4.8	0	201	484.0916	20.56636	0	0	0	0	0	0	0	0	0	0	0	0	0	0	0	0	2.167458	2.187723	2.445686	4.699794	4.699794	6.576151	18.95653	30.79436	51.17131	52.10059	52.10059	52.10059	52.10059	52.10059	52.10059	2.167458
48040	7074	Marysville	MI	0	20.56636	84.85905	0	75.7641	75.7641	1.086676	2.167305	53611	4.8	1	196	484.0916	20.56636	0	0	0	0	0	0	0	0	0	0	0	0	0	0	0	0	2.167458	2.187723	2.445686	4.699794	4.699794	6.576151	18.95653	30.79436	51.17131	52.10059	52.10059	52.10059	52.10059	52.10059	52.10059	2.167458
48040	2024	Marysville	MI	0	20.56636	84.85905	0	75.7641	75.7641	1.086676	2.167305	53611	4.8	1	215	484.0916	20.56636	0	0	0	0	0	0	0	0	0	0	0	0	0	0	0	0	2.167458	2.187723	2.445686	4.699794	4.699794	6.576151	18.95653	30.79436	51.17131	52.10059	52.10059	52.10059	52.10059	52.10059	52.10059	2.167458
48040	4549	Marysville	MI	1	20.56636	84.85905	0	75.7641	75.7641	1.086676	2.167305	53611	4.8	1	399	484.0916	20.56636	0	0	0	0	0	0	0	0	0	0	0	0	0	0	0	0	2.167458	2.187723	2.445686	4.699794	4.699794	6.576151	18.95653	30.79436	51.17131	52.10059	52.10059	52.10059	52.10059	52.10059	52.10059	2.167458
48040	5054	Marysville	MI	0	20.56636	84.85905	0	75.7641	75.7641	1.086676	2.167305	53611	4.8	0	356	484.0916	20.56636	0	0	0	0	0	0	0	0	0	0	0	0	0	0	0	0	2.167458	2.187723	2.445686	4.699794	4.699794	6.576151	18.95653	30.79436	51.17131	52.10059	52.10059	52.10059	52.10059	52.10059	52.10059	2.167458
48040	1519	Marysville	MI	2	20.56636	84.85905	0	75.7641	75.7641	1.086676	2.167305	53611	4.8	0	343	484.0916	20.56636	0	0	0	0	0	0	0	0	0	0	0	0	0	0	0	0	2.167458	2.187723	2.445686	4.699794	4.699794	6.576151	18.95653	30.79436	51.17131	52.10059	52.10059	52.10059	52.10059	52.10059	52.10059	2.167458
48040	6064	Marysville	MI	0	20.56636	84.85905	0	75.7641	75.7641	1.086676	2.167305	53611	4.8	1	308	484.0916	20.56636	0	0	0	0	0	0	0	0	0	0	0	0	0	0	0	0	2.167458	2.187723	2.445686	4.699794	4.699794	6.576151	18.95653	30.79436	51.17131	52.10059	52.10059	52.10059	52.10059	52.10059	52.10059	2.167458
48040	3539	Marysville	MI	3	20.56636	84.85905	0	75.7641	75.7641	1.086676	2.167305	53611	4.8	0	306	484.0916	20.56636	0	0	0	0	0	0	0	0	0	0	0	0	0	0	0	0	2.167458	2.187723	2.445686	4.699794	4.699794	6.576151	18.95653	30.79436	51.17131	52.10059	52.10059	52.10059	52.10059	52.10059	52.10059	2.167458
48040	7074	Marysville	MI	2	20.56636	84.85905	0	75.7641	75.7641	1.086676	2.167305	53611	4.8	0	139	484.0916	20.56636	0	0	0	0	0	0	0	0	0	0	0	0	0	0	0	0	2.167458	2.187723	2.445686	4.699794	4.699794	6.576151	18.95653	30.79436	51.17131	52.10059	52.10059	52.10059	52.10059	52.10059	52.10059	2.167458
48040	6064	Marysville	MI	0	20.56636	84.85905	0	75.7641	75.7641	1.086676	2.167305	53611	4.8	0	301	484.0916	20.56636	0	0	0	0	0	0	0	0	0	0	0	0	0	0	0	0	2.167458	2.187723	2.445686	4.699794	4.699794	6.576151	18.95653	30.79436	51.17131	52.10059	52.10059	52.10059	52.10059	52.10059	52.10059	2.167458
48040	2024	Marysville	MI	0	20.56636	84.85905	0	75.7641	75.7641	1.086676	2.167305	53611	4.8	0	247	484.0916	20.56636	0	0	0	0	0	0	0	0	0	0	0	0	0	0	0	0	2.167458	2.187723	2.445686	4.699794	4.699794	6.576151	18.95653	30.79436	51.17131	52.10059	52.10059	52.10059	52.10059	52.10059	52.10059	2.167458
48041	2024	Memphis	MI	0	102.3034	102.3034	0.1259354	4.79E-08	0.1259355	25.59335	1.873641	59095	7.8	0	125	44.22142	102.3034	0.1051537	0.1051537	0.0795138	0.0452493	0	0	0	0	0	0	0	0	0	0	0	0.1259354	1.873933	2.799954	2.80994	4.817377	7.307575	17.77175	20.79817	28.89908	29.57786	30.25102	30.25102	30.25102	30.25102	30.25102	30.25102	1.873933
48041	1519	Memphis	MI	0	102.3034	102.3034	0.1259354	4.79E-08	0.1259355	25.59335	1.873641	59095	7.8	1	168	44.22142	102.3034	0.1051537	0.1051537	0.0795138	0.0452493	0	0	0	0	0	0	0	0	0	0	0	0.1259354	1.873933	2.799954	2.80994	4.817377	7.307575	17.77175	20.79817	28.89908	29.57786	30.25102	30.25102	30.25102	30.25102	30.25102	30.25102	1.873933
48041	5559	Memphis	MI	0	102.3034	102.3034	0.1259354	4.79E-08	0.1259355	25.59335	1.873641	59095	7.8	1	161	44.22142	102.3034	0.1051537	0.1051537	0.0795138	0.0452493	0	0	0	0	0	0	0	0	0	0	0	0.1259354	1.873933	2.799954	2.80994	4.817377	7.307575	17.77175	20.79817	28.89908	29.57786	30.25102	30.25102	30.25102	30.25102	30.25102	30.25102	1.873933
48041	4044	Memphis	MI	0	102.3034	102.3034	0.1259354	4.79E-08	0.1259355	25.59335	1.873641	59095	7.8	0	188	44.22142	102.3034	0.1051537	0.1051537	0.0795138	0.0452493	0	0	0	0	0	0	0	0	0	0	0	0.1259354	1.873933	2.799954	2.80994	4.817377	7.307575	17.77175	20.79817	28.89908	29.57786	30.25102	30.25102	30.25102	30.25102	30.25102	30.25102	1.873933
48041	7579	Memphis	MI	0	102.3034	102.3034	0.1259354	4.79E-08	0.1259355	25.59335	1.873641	59095	7.8	1	47	44.22142	102.3034	0.1051537	0.1051537	0.0795138	0.0452493	0	0	0	0	0	0	0	0	0	0	0	0.1259354	1.873933	2.799954	2.80994	4.817377	7.307575	17.77175	20.79817	28.89908	29.57786	30.25102	30.25102	30.25102	30.25102	30.25102	30.25102	1.873933
48041	3539	Memphis	MI	1	102.3034	102.3034	0.1259354	4.79E-08	0.1259355	25.59335	1.873641	59095	7.8	0	134	44.22142	102.3034	0.1051537	0.1051537	0.0795138	0.0452493	0	0	0	0	0	0	0	0	0	0	0	0.1259354	1.873933	2.799954	2.80994	4.817377	7.307575	17.77175	20.79817	28.89908	29.57786	30.25102	30.25102	30.25102	30.25102	30.25102	30.25102	1.873933
48041	1519	Memphis	MI	0	102.3034	102.3034	0.1259354	4.79E-08	0.1259355	25.59335	1.873641	59095	7.8	0	197	44.22142	102.3034	0.1051537	0.1051537	0.0795138	0.0452493	0	0	0	0	0	0	0	0	0	0	0	0.1259354	1.873933	2.799954	2.80994	4.817377	7.307575	17.77175	20.79817	28.89908	29.57786	30.25102	30.25102	30.25102	30.25102	30.25102	30.25102	1.873933
48041	3539	Memphis	MI	0	102.3034	102.3034	0.1259354	4.79E-08	0.1259355	25.59335	1.873641	59095	7.8	1	154	44.22142	102.3034	0.1051537	0.1051537	0.0795138	0.0452493	0	0	0	0	0	0	0	0	0	0	0	0.1259354	1.873933	2.799954	2.80994	4.817377	7.307575	17.77175	20.79817	28.89908	29.57786	30.25102	30.25102	30.25102	30.25102	30.25102	30.25102	1.873933
48041	7074	Memphis	MI	0	102.3034	102.3034	0.1259354	4.79E-08	0.1259355	25.59335	1.873641	59095	7.8	1	61	44.22142	102.3034	0.1051537	0.1051537	0.0795138	0.0452493	0	0	0	0	0	0	0	0	0	0	0	0.1259354	1.873933	2.799954	2.80994	4.817377	7.307575	17.77175	20.79817	28.89908	29.57786	30.25102	30.25102	30.25102	30.25102	30.25102	30.25102	1.873933
48041	8084	Memphis	MI	0	102.3034	102.3034	0.1259354	4.79E-08	0.1259355	25.59335	1.873641	59095	7.8	0	28	44.22142	102.3034	0.1051537	0.1051537	0.0795138	0.0452493	0	0	0	0	0	0	0	0	0	0	0	0.1259354	1.873933	2.799954	2.80994	4.817377	7.307575	17.77175	20.79817	28.89908	29.57786	30.25102	30.25102	30.25102	30.25102	30.25102	30.25102	1.873933
48041	8084	Memphis	MI	0	102.3034	102.3034	0.1259354	4.79E-08	0.1259355	25.59335	1.873641	59095	7.8	1	40	44.22142	102.3034	0.1051537	0.1051537	0.0795138	0.0452493	0	0	0	0	0	0	0	0	0	0	0	0.1259354	1.873933	2.799954	2.80994	4.817377	7.307575	17.77175	20.79817	28.89908	29.57786	30.25102	30.25102	30.25102	30.25102	30.25102	30.25102	1.873933
48041	4044	Memphis	MI	0	102.3034	102.3034	0.1259354	4.79E-08	0.1259355	25.59335	1.873641	59095	7.8	1	192	44.22142	102.3034	0.1051537	0.1051537	0.0795138	0.0452493	0	0	0	0	0	0	0	0	0	0	0	0.1259354	1.873933	2.799954	2.80994	4.817377	7.307575	17.77175	20.79817	28.89908	29.57786	30.25102	30.25102	30.25102	30.25102	30.25102	30.25102	1.873933
48041	4549	Memphis	MI	0	102.3034	102.3034	0.1259354	4.79E-08	0.1259355	25.59335	1.873641	59095	7.8	0	206	44.22142	102.3034	0.1051537	0.1051537	0.0795138	0.0452493	0	0	0	0	0	0	0	0	0	0	0	0.1259354	1.873933	2.799954	2.80994	4.817377	7.307575	17.77175	20.79817	28.89908	29.57786	30.25102	30.25102	30.25102	30.25102	30.25102	30.25102	1.873933
48041	6569	Memphis	MI	0	102.3034	102.3034	0.1259354	4.79E-08	0.1259355	25.59335	1.873641	59095	7.8	1	100	44.22142	102.3034	0.1051537	0.1051537	0.0795138	0.0452493	0	0	0	0	0	0	0	0	0	0	0	0.1259354	1.873933	2.799954	2.80994	4.817377	7.307575	17.77175	20.79817	28.89908	29.57786	30.25102	30.25102	30.25102	30.25102	30.25102	30.25102	1.873933
48041	2024	Memphis	MI	2	102.3034	102.3034	0.1259354	4.79E-08	0.1259355	25.59335	1.873641	59095	7.8	1	98	44.22142	102.3034	0.1051537	0.1051537	0.0795138	0.0452493	0	0	0	0	0	0	0	0	0	0	0	0.1259354	1.873933	2.799954	2.80994	4.817377	7.307575	17.77175	20.79817	28.89908	29.57786	30.25102	30.25102	30.25102	30.25102	30.25102	30.25102	1.873933
48041	4549	Memphis	MI	0	102.3034	102.3034	0.1259354	4.79E-08	0.1259355	25.59335	1.873641	59095	7.8	1	210	44.22142	102.3034	0.1051537	0.1051537	0.0795138	0.0452493	0	0	0	0	0	0	0	0	0	0	0	0.1259354	1.873933	2.799954	2.80994	4.817377	7.307575	17.77175	20.79817	28.89908	29.57786	30.25102	30.25102	30.25102	30.25102	30.25102	30.25102	1.873933
48041	5054	Memphis	MI	1	102.3034	102.3034	0.1259354	4.79E-08	0.1259355	25.59335	1.873641	59095	7.8	0	238	44.22142	102.3034	0.1051537	0.1051537	0.0795138	0.0452493	0	0	0	0	0	0	0	0	0	0	0	0.1259354	1.873933	2.799954	2.80994	4.817377	7.307575	17.77175	20.79817	28.89908	29.57786	30.25102	30.25102	30.25102	30.25102	30.25102	30.25102	1.873933
48041	5559	Memphis	MI	0	102.3034	102.3034	0.1259354	4.79E-08	0.1259355	25.59335	1.873641	59095	7.8	0	159	44.22142	102.3034	0.1051537	0.1051537	0.0795138	0.0452493	0	0	0	0	0	0	0	0	0	0	0	0.1259354	1.873933	2.799954	2.80994	4.817377	7.307575	17.77175	20.79817	28.89908	29.57786	30.25102	30.25102	30.25102	30.25102	30.25102	30.25102	1.873933
48041	7579	Memphis	MI	0	102.3034	102.3034	0.1259354	4.79E-08	0.1259355	25.59335	1.873641	59095	7.8	0	46	44.22142	102.3034	0.1051537	0.1051537	0.0795138	0.0452493	0	0	0	0	0	0	0	0	0	0	0	0.1259354	1.873933	2.799954	2.80994	4.817377	7.307575	17.77175	20.79817	28.89908	29.57786	30.25102	30.25102	30.25102	30.25102	30.25102	30.25102	1.873933
48041	6569	Memphis	MI	0	102.3034	102.3034	0.1259354	4.79E-08	0.1259355	25.59335	1.873641	59095	7.8	0	95	44.22142	102.3034	0.1051537	0.1051537	0.0795138	0.0452493	0	0	0	0	0	0	0	0	0	0	0	0.1259354	1.873933	2.799954	2.80994	4.817377	7.307575	17.77175	20.79817	28.89908	29.57786	30.25102	30.25102	30.25102	30.25102	30.25102	30.25102	1.873933
48041	8599	Memphis	MI	0	102.3034	102.3034	0.1259354	4.79E-08	0.1259355	25.59335	1.873641	59095	7.8	0	21	44.22142	102.3034	0.1051537	0.1051537	0.0795138	0.0452493	0	0	0	0	0	0	0	0	0	0	0	0.1259354	1.873933	2.799954	2.80994	4.817377	7.307575	17.77175	20.79817	28.89908	29.57786	30.25102	30.25102	30.25102	30.25102	30.25102	30.25102	1.873933
48041	2529	Memphis	MI	1	102.3034	102.3034	0.1259354	4.79E-08	0.1259355	25.59335	1.873641	59095	7.8	0	86	44.22142	102.3034	0.1051537	0.1051537	0.0795138	0.0452493	0	0	0	0	0	0	0	0	0	0	0	0.1259354	1.873933	2.799954	2.80994	4.817377	7.307575	17.77175	20.79817	28.89908	29.57786	30.25102	30.25102	30.25102	30.25102	30.25102	30.25102	1.873933
48041	6064	Memphis	MI	1	102.3034	102.3034	0.1259354	4.79E-08	0.1259355	25.59335	1.873641	59095	7.8	0	131	44.22142	102.3034	0.1051537	0.1051537	0.0795138	0.0452493	0	0	0	0	0	0	0	0	0	0	0	0.1259354	1.873933	2.799954	2.80994	4.817377	7.307575	17.77175	20.79817	28.89908	29.57786	30.25102	30.25102	30.25102	30.25102	30.25102	30.25102	1.873933
48041	8599	Memphis	MI	0	102.3034	102.3034	0.1259354	4.79E-08	0.1259355	25.59335	1.873641	59095	7.8	1	29	44.22142	102.3034	0.1051537	0.1051537	0.0795138	0.0452493	0	0	0	0	0	0	0	0	0	0	0	0.1259354	1.873933	2.799954	2.80994	4.817377	7.307575	17.77175	20.79817	28.89908	29.57786	30.25102	30.25102	30.25102	30.25102	30.25102	30.25102	1.873933
48041	6064	Memphis	MI	0	102.3034	102.3034	0.1259354	4.79E-08	0.1259355	25.59335	1.873641	59095	7.8	1	115	44.22142	102.3034	0.1051537	0.1051537	0.0795138	0.0452493	0	0	0	0	0	0	0	0	0	0	0	0.1259354	1.873933	2.799954	2.80994	4.817377	7.307575	17.77175	20.79817	28.89908	29.57786	30.25102	30.25102	30.25102	30.25102	30.25102	30.25102	1.873933
48041	3034	Memphis	MI	3	102.3034	102.3034	0.1259354	4.79E-08	0.1259355	25.59335	1.873641	59095	7.8	0	125	44.22142	102.3034	0.1051537	0.1051537	0.0795138	0.0452493	0	0	0	0	0	0	0	0	0	0	0	0.1259354	1.873933	2.799954	2.80994	4.817377	7.307575	17.77175	20.79817	28.89908	29.57786	30.25102	30.25102	30.25102	30.25102	30.25102	30.25102	1.873933
48041	7074	Memphis	MI	0	102.3034	102.3034	0.1259354	4.79E-08	0.1259355	25.59335	1.873641	59095	7.8	0	73	44.22142	102.3034	0.1051537	0.1051537	0.0795138	0.0452493	0	0	0	0	0	0	0	0	0	0	0	0.1259354	1.873933	2.799954	2.80994	4.817377	7.307575	17.77175	20.79817	28.89908	29.57786	30.25102	30.25102	30.25102	30.25102	30.25102	30.25102	1.873933
48041	2529	Memphis	MI	1	102.3034	102.3034	0.1259354	4.79E-08	0.1259355	25.59335	1.873641	59095	7.8	1	101	44.22142	102.3034	0.1051537	0.1051537	0.0795138	0.0452493	0	0	0	0	0	0	0	0	0	0	0	0.1259354	1.873933	2.799954	2.80994	4.817377	7.307575	17.77175	20.79817	28.89908	29.57786	30.25102	30.25102	30.25102	30.25102	30.25102	30.25102	1.873933
48041	5054	Memphis	MI	1	102.3034	102.3034	0.1259354	4.79E-08	0.1259355	25.59335	1.873641	59095	7.8	1	203	44.22142	102.3034	0.1051537	0.1051537	0.0795138	0.0452493	0	0	0	0	0	0	0	0	0	0	0	0.1259354	1.873933	2.799954	2.80994	4.817377	7.307575	17.77175	20.79817	28.89908	29.57786	30.25102	30.25102	30.25102	30.25102	30.25102	30.25102	1.873933
48041	3034	Memphis	MI	4	102.3034	102.3034	0.1259354	4.79E-08	0.1259355	25.59335	1.873641	59095	7.8	1	92	44.22142	102.3034	0.1051537	0.1051537	0.0795138	0.0452493	0	0	0	0	0	0	0	0	0	0	0	0.1259354	1.873933	2.799954	2.80994	4.817377	7.307575	17.77175	20.79817	28.89908	29.57786	30.25102	30.25102	30.25102	30.25102	30.25102	30.25102	1.873933
48042	3539	Macomb	MI	2	58.92162	304.4799	0.0712075	80.64844	80.71964	8.651354	0.8894793	82899	2.5	0	1031	463.7177	58.92162	0	0	0	0	0	0	0	0	0	0	0	0	0	0	0	0.0712075	0.889672	4.28974	4.28974	4.317019	4.35323	8.691863	10.66846	13.88371	13.88371	13.98927	13.98927	13.98927	13.98927	13.98927	13.98927	0.889672
48042	7074	Macomb	MI	2	58.92162	304.4799	0.0712075	80.64844	80.71964	8.651354	0.8894793	82899	2.5	0	389	463.7177	58.92162	0	0	0	0	0	0	0	0	0	0	0	0	0	0	0	0.0712075	0.889672	4.28974	4.28974	4.317019	4.35323	8.691863	10.66846	13.88371	13.88371	13.98927	13.98927	13.98927	13.98927	13.98927	13.98927	0.889672
48042	6569	Macomb	MI	0	58.92162	304.4799	0.0712075	80.64844	80.71964	8.651354	0.8894793	82899	2.5	1	543	463.7177	58.92162	0	0	0	0	0	0	0	0	0	0	0	0	0	0	0	0.0712075	0.889672	4.28974	4.28974	4.317019	4.35323	8.691863	10.66846	13.88371	13.88371	13.98927	13.98927	13.98927	13.98927	13.98927	13.98927	0.889672
48042	4044	Macomb	MI	2	58.92162	304.4799	0.0712075	80.64844	80.71964	8.651354	0.8894793	82899	2.5	1	1212	463.7177	58.92162	0	0	0	0	0	0	0	0	0	0	0	0	0	0	0	0.0712075	0.889672	4.28974	4.28974	4.317019	4.35323	8.691863	10.66846	13.88371	13.88371	13.98927	13.98927	13.98927	13.98927	13.98927	13.98927	0.889672
48042	3034	Macomb	MI	0	58.92162	304.4799	0.0712075	80.64844	80.71964	8.651354	0.8894793	82899	2.5	1	808	463.7177	58.92162	0	0	0	0	0	0	0	0	0	0	0	0	0	0	0	0.0712075	0.889672	4.28974	4.28974	4.317019	4.35323	8.691863	10.66846	13.88371	13.88371	13.98927	13.98927	13.98927	13.98927	13.98927	13.98927	0.889672
48042	5054	Macomb	MI	3	58.92162	304.4799	0.0712075	80.64844	80.71964	8.651354	0.8894793	82899	2.5	1	932	463.7177	58.92162	0	0	0	0	0	0	0	0	0	0	0	0	0	0	0	0.0712075	0.889672	4.28974	4.28974	4.317019	4.35323	8.691863	10.66846	13.88371	13.88371	13.98927	13.98927	13.98927	13.98927	13.98927	13.98927	0.889672
48042	6569	Macomb	MI	5	58.92162	304.4799	0.0712075	80.64844	80.71964	8.651354	0.8894793	82899	2.5	0	471	463.7177	58.92162	0	0	0	0	0	0	0	0	0	0	0	0	0	0	0	0.0712075	0.889672	4.28974	4.28974	4.317019	4.35323	8.691863	10.66846	13.88371	13.88371	13.98927	13.98927	13.98927	13.98927	13.98927	13.98927	0.889672
48042	5559	Macomb	MI	3	58.92162	304.4799	0.0712075	80.64844	80.71964	8.651354	0.8894793	82899	2.5	1	830	463.7177	58.92162	0	0	0	0	0	0	0	0	0	0	0	0	0	0	0	0.0712075	0.889672	4.28974	4.28974	4.317019	4.35323	8.691863	10.66846	13.88371	13.88371	13.98927	13.98927	13.98927	13.98927	13.98927	13.98927	0.889672
48042	6064	Macomb	MI	1	58.92162	304.4799	0.0712075	80.64844	80.71964	8.651354	0.8894793	82899	2.5	1	748	463.7177	58.92162	0	0	0	0	0	0	0	0	0	0	0	0	0	0	0	0.0712075	0.889672	4.28974	4.28974	4.317019	4.35323	8.691863	10.66846	13.88371	13.88371	13.98927	13.98927	13.98927	13.98927	13.98927	13.98927	0.889672
48042	1519	Macomb	MI	4	58.92162	304.4799	0.0712075	80.64844	80.71964	8.651354	0.8894793	82899	2.5	0	967	463.7177	58.92162	0	0	0	0	0	0	0	0	0	0	0	0	0	0	0	0.0712075	0.889672	4.28974	4.28974	4.317019	4.35323	8.691863	10.66846	13.88371	13.88371	13.98927	13.98927	13.98927	13.98927	13.98927	13.98927	0.889672
48042	8084	Macomb	MI	1	58.92162	304.4799	0.0712075	80.64844	80.71964	8.651354	0.8894793	82899	2.5	0	178	463.7177	58.92162	0	0	0	0	0	0	0	0	0	0	0	0	0	0	0	0.0712075	0.889672	4.28974	4.28974	4.317019	4.35323	8.691863	10.66846	13.88371	13.88371	13.98927	13.98927	13.98927	13.98927	13.98927	13.98927	0.889672
48042	7074	Macomb	MI	0	58.92162	304.4799	0.0712075	80.64844	80.71964	8.651354	0.8894793	82899	2.5	1	387	463.7177	58.92162	0	0	0	0	0	0	0	0	0	0	0	0	0	0	0	0.0712075	0.889672	4.28974	4.28974	4.317019	4.35323	8.691863	10.66846	13.88371	13.88371	13.98927	13.98927	13.98927	13.98927	13.98927	13.98927	0.889672
48042	4549	Macomb	MI	2	58.92162	304.4799	0.0712075	80.64844	80.71964	8.651354	0.8894793	82899	2.5	1	1214	463.7177	58.92162	0	0	0	0	0	0	0	0	0	0	0	0	0	0	0	0.0712075	0.889672	4.28974	4.28974	4.317019	4.35323	8.691863	10.66846	13.88371	13.88371	13.98927	13.98927	13.98927	13.98927	13.98927	13.98927	0.889672
48042	2529	Macomb	MI	1	58.92162	304.4799	0.0712075	80.64844	80.71964	8.651354	0.8894793	82899	2.5	0	575	463.7177	58.92162	0	0	0	0	0	0	0	0	0	0	0	0	0	0	0	0.0712075	0.889672	4.28974	4.28974	4.317019	4.35323	8.691863	10.66846	13.88371	13.88371	13.98927	13.98927	13.98927	13.98927	13.98927	13.98927	0.889672
48042	6064	Macomb	MI	2	58.92162	304.4799	0.0712075	80.64844	80.71964	8.651354	0.8894793	82899	2.5	0	714	463.7177	58.92162	0	0	0	0	0	0	0	0	0	0	0	0	0	0	0	0.0712075	0.889672	4.28974	4.28974	4.317019	4.35323	8.691863	10.66846	13.88371	13.88371	13.98927	13.98927	13.98927	13.98927	13.98927	13.98927	0.889672
48042	2529	Macomb	MI	3	58.92162	304.4799	0.0712075	80.64844	80.71964	8.651354	0.8894793	82899	2.5	1	619	463.7177	58.92162	0	0	0	0	0	0	0	0	0	0	0	0	0	0	0	0.0712075	0.889672	4.28974	4.28974	4.317019	4.35323	8.691863	10.66846	13.88371	13.88371	13.98927	13.98927	13.98927	13.98927	13.98927	13.98927	0.889672
48042	4044	Macomb	MI	1	58.92162	304.4799	0.0712075	80.64844	80.71964	8.651354	0.8894793	82899	2.5	0	1165	463.7177	58.92162	0	0	0	0	0	0	0	0	0	0	0	0	0	0	0	0.0712075	0.889672	4.28974	4.28974	4.317019	4.35323	8.691863	10.66846	13.88371	13.88371	13.98927	13.98927	13.98927	13.98927	13.98927	13.98927	0.889672
48042	8599	Macomb	MI	0	58.92162	304.4799	0.0712075	80.64844	80.71964	8.651354	0.8894793	82899	2.5	1	172	463.7177	58.92162	0	0	0	0	0	0	0	0	0	0	0	0	0	0	0	0.0712075	0.889672	4.28974	4.28974	4.317019	4.35323	8.691863	10.66846	13.88371	13.88371	13.98927	13.98927	13.98927	13.98927	13.98927	13.98927	0.889672
48042	2024	Macomb	MI	2	58.92162	304.4799	0.0712075	80.64844	80.71964	8.651354	0.8894793	82899	2.5	0	631	463.7177	58.92162	0	0	0	0	0	0	0	0	0	0	0	0	0	0	0	0.0712075	0.889672	4.28974	4.28974	4.317019	4.35323	8.691863	10.66846	13.88371	13.88371	13.98927	13.98927	13.98927	13.98927	13.98927	13.98927	0.889672
48042	1519	Macomb	MI	2	58.92162	304.4799	0.0712075	80.64844	80.71964	8.651354	0.8894793	82899	2.5	1	891	463.7177	58.92162	0	0	0	0	0	0	0	0	0	0	0	0	0	0	0	0.0712075	0.889672	4.28974	4.28974	4.317019	4.35323	8.691863	10.66846	13.88371	13.88371	13.98927	13.98927	13.98927	13.98927	13.98927	13.98927	0.889672
48042	8599	Macomb	MI	0	58.92162	304.4799	0.0712075	80.64844	80.71964	8.651354	0.8894793	82899	2.5	0	88	463.7177	58.92162	0	0	0	0	0	0	0	0	0	0	0	0	0	0	0	0.0712075	0.889672	4.28974	4.28974	4.317019	4.35323	8.691863	10.66846	13.88371	13.88371	13.98927	13.98927	13.98927	13.98927	13.98927	13.98927	0.889672
48042	5559	Macomb	MI	3	58.92162	304.4799	0.0712075	80.64844	80.71964	8.651354	0.8894793	82899	2.5	0	781	463.7177	58.92162	0	0	0	0	0	0	0	0	0	0	0	0	0	0	0	0.0712075	0.889672	4.28974	4.28974	4.317019	4.35323	8.691863	10.66846	13.88371	13.88371	13.98927	13.98927	13.98927	13.98927	13.98927	13.98927	0.889672
48042	3034	Macomb	MI	2	58.92162	304.4799	0.0712075	80.64844	80.71964	8.651354	0.8894793	82899	2.5	0	748	463.7177	58.92162	0	0	0	0	0	0	0	0	0	0	0	0	0	0	0	0.0712075	0.889672	4.28974	4.28974	4.317019	4.35323	8.691863	10.66846	13.88371	13.88371	13.98927	13.98927	13.98927	13.98927	13.98927	13.98927	0.889672
48042	7579	Macomb	MI	1	58.92162	304.4799	0.0712075	80.64844	80.71964	8.651354	0.8894793	82899	2.5	0	279	463.7177	58.92162	0	0	0	0	0	0	0	0	0	0	0	0	0	0	0	0.0712075	0.889672	4.28974	4.28974	4.317019	4.35323	8.691863	10.66846	13.88371	13.88371	13.98927	13.98927	13.98927	13.98927	13.98927	13.98927	0.889672
48042	7579	Macomb	MI	0	58.92162	304.4799	0.0712075	80.64844	80.71964	8.651354	0.8894793	82899	2.5	1	351	463.7177	58.92162	0	0	0	0	0	0	0	0	0	0	0	0	0	0	0	0.0712075	0.889672	4.28974	4.28974	4.317019	4.35323	8.691863	10.66846	13.88371	13.88371	13.98927	13.98927	13.98927	13.98927	13.98927	13.98927	0.889672
48042	4549	Macomb	MI	5	58.92162	304.4799	0.0712075	80.64844	80.71964	8.651354	0.8894793	82899	2.5	0	1194	463.7177	58.92162	0	0	0	0	0	0	0	0	0	0	0	0	0	0	0	0.0712075	0.889672	4.28974	4.28974	4.317019	4.35323	8.691863	10.66846	13.88371	13.88371	13.98927	13.98927	13.98927	13.98927	13.98927	13.98927	0.889672
48042	3539	Macomb	MI	2	58.92162	304.4799	0.0712075	80.64844	80.71964	8.651354	0.8894793	82899	2.5	1	1114	463.7177	58.92162	0	0	0	0	0	0	0	0	0	0	0	0	0	0	0	0.0712075	0.889672	4.28974	4.28974	4.317019	4.35323	8.691863	10.66846	13.88371	13.88371	13.98927	13.98927	13.98927	13.98927	13.98927	13.98927	0.889672
48042	8084	Macomb	MI	0	58.92162	304.4799	0.0712075	80.64844	80.71964	8.651354	0.8894793	82899	2.5	1	189	463.7177	58.92162	0	0	0	0	0	0	0	0	0	0	0	0	0	0	0	0.0712075	0.889672	4.28974	4.28974	4.317019	4.35323	8.691863	10.66846	13.88371	13.88371	13.98927	13.98927	13.98927	13.98927	13.98927	13.98927	0.889672
48042	2024	Macomb	MI	3	58.92162	304.4799	0.0712075	80.64844	80.71964	8.651354	0.8894793	82899	2.5	1	588	463.7177	58.92162	0	0	0	0	0	0	0	0	0	0	0	0	0	0	0	0.0712075	0.889672	4.28974	4.28974	4.317019	4.35323	8.691863	10.66846	13.88371	13.88371	13.98927	13.98927	13.98927	13.98927	13.98927	13.98927	0.889672
48042	5054	Macomb	MI	4	58.92162	304.4799	0.0712075	80.64844	80.71964	8.651354	0.8894793	82899	2.5	0	965	463.7177	58.92162	0	0	0	0	0	0	0	0	0	0	0	0	0	0	0	0.0712075	0.889672	4.28974	4.28974	4.317019	4.35323	8.691863	10.66846	13.88371	13.88371	13.98927	13.98927	13.98927	13.98927	13.98927	13.98927	0.889672
48043	3034	Mount Clemens	MI	9	10.93639	322.9247	0.5032382	96.61333	97.11657	0.7913153	0.5596379	35716	18.7	1	530	1494.552	10.93639	0.4081516	0.4081516	0.1834152	0.1795197	0.1795197	0.1795197	0.1795197	0	0	0	0	0	0	0	0	0.5032382	0.5597605	0.7414991	1.45425	2.081971	2.081971	2.081971	2.081971	20.78671	21.32957	21.32957	21.32957	21.32957	21.32957	21.32957	21.32957	0.5597605
48043	4549	Mount Clemens	MI	14	10.93639	322.9247	0.5032382	96.61333	97.11657	0.7913153	0.5596379	35716	18.7	1	535	1494.552	10.93639	0.4081516	0.4081516	0.1834152	0.1795197	0.1795197	0.1795197	0.1795197	0	0	0	0	0	0	0	0	0.5032382	0.5597605	0.7414991	1.45425	2.081971	2.081971	2.081971	2.081971	20.78671	21.32957	21.32957	21.32957	21.32957	21.32957	21.32957	21.32957	0.5597605
48043	8599	Mount Clemens	MI	0	10.93639	322.9247	0.5032382	96.61333	97.11657	0.7913153	0.5596379	35716	18.7	1	236	1494.552	10.93639	0.4081516	0.4081516	0.1834152	0.1795197	0.1795197	0.1795197	0.1795197	0	0	0	0	0	0	0	0	0.5032382	0.5597605	0.7414991	1.45425	2.081971	2.081971	2.081971	2.081971	20.78671	21.32957	21.32957	21.32957	21.32957	21.32957	21.32957	21.32957	0.5597605
48043	3539	Mount Clemens	MI	0	10.93639	322.9247	0.5032382	96.61333	97.11657	0.7913153	0.5596379	35716	18.7	0	616	1494.552	10.93639	0.4081516	0.4081516	0.1834152	0.1795197	0.1795197	0.1795197	0.1795197	0	0	0	0	0	0	0	0	0.5032382	0.5597605	0.7414991	1.45425	2.081971	2.081971	2.081971	2.081971	20.78671	21.32957	21.32957	21.32957	21.32957	21.32957	21.32957	21.32957	0.5597605
48043	8084	Mount Clemens	MI	1	10.93639	322.9247	0.5032382	96.61333	97.11657	0.7913153	0.5596379	35716	18.7	0	110	1494.552	10.93639	0.4081516	0.4081516	0.1834152	0.1795197	0.1795197	0.1795197	0.1795197	0	0	0	0	0	0	0	0	0.5032382	0.5597605	0.7414991	1.45425	2.081971	2.081971	2.081971	2.081971	20.78671	21.32957	21.32957	21.32957	21.32957	21.32957	21.32957	21.32957	0.5597605
48043	3034	Mount Clemens	MI	5	10.93639	322.9247	0.5032382	96.61333	97.11657	0.7913153	0.5596379	35716	18.7	0	706	1494.552	10.93639	0.4081516	0.4081516	0.1834152	0.1795197	0.1795197	0.1795197	0.1795197	0	0	0	0	0	0	0	0	0.5032382	0.5597605	0.7414991	1.45425	2.081971	2.081971	2.081971	2.081971	20.78671	21.32957	21.32957	21.32957	21.32957	21.32957	21.32957	21.32957	0.5597605
48043	4549	Mount Clemens	MI	8	10.93639	322.9247	0.5032382	96.61333	97.11657	0.7913153	0.5596379	35716	18.7	0	701	1494.552	10.93639	0.4081516	0.4081516	0.1834152	0.1795197	0.1795197	0.1795197	0.1795197	0	0	0	0	0	0	0	0	0.5032382	0.5597605	0.7414991	1.45425	2.081971	2.081971	2.081971	2.081971	20.78671	21.32957	21.32957	21.32957	21.32957	21.32957	21.32957	21.32957	0.5597605
48043	7074	Mount Clemens	MI	2	10.93639	322.9247	0.5032382	96.61333	97.11657	0.7913153	0.5596379	35716	18.7	0	170	1494.552	10.93639	0.4081516	0.4081516	0.1834152	0.1795197	0.1795197	0.1795197	0.1795197	0	0	0	0	0	0	0	0	0.5032382	0.5597605	0.7414991	1.45425	2.081971	2.081971	2.081971	2.081971	20.78671	21.32957	21.32957	21.32957	21.32957	21.32957	21.32957	21.32957	0.5597605
48043	4044	Mount Clemens	MI	4	10.93639	322.9247	0.5032382	96.61333	97.11657	0.7913153	0.5596379	35716	18.7	1	521	1494.552	10.93639	0.4081516	0.4081516	0.1834152	0.1795197	0.1795197	0.1795197	0.1795197	0	0	0	0	0	0	0	0	0.5032382	0.5597605	0.7414991	1.45425	2.081971	2.081971	2.081971	2.081971	20.78671	21.32957	21.32957	21.32957	21.32957	21.32957	21.32957	21.32957	0.5597605
48043	8599	Mount Clemens	MI	0	10.93639	322.9247	0.5032382	96.61333	97.11657	0.7913153	0.5596379	35716	18.7	0	96	1494.552	10.93639	0.4081516	0.4081516	0.1834152	0.1795197	0.1795197	0.1795197	0.1795197	0	0	0	0	0	0	0	0	0.5032382	0.5597605	0.7414991	1.45425	2.081971	2.081971	2.081971	2.081971	20.78671	21.32957	21.32957	21.32957	21.32957	21.32957	21.32957	21.32957	0.5597605
48043	5054	Mount Clemens	MI	8	10.93639	322.9247	0.5032382	96.61333	97.11657	0.7913153	0.5596379	35716	18.7	1	629	1494.552	10.93639	0.4081516	0.4081516	0.1834152	0.1795197	0.1795197	0.1795197	0.1795197	0	0	0	0	0	0	0	0	0.5032382	0.5597605	0.7414991	1.45425	2.081971	2.081971	2.081971	2.081971	20.78671	21.32957	21.32957	21.32957	21.32957	21.32957	21.32957	21.32957	0.5597605
48043	2024	Mount Clemens	MI	5	10.93639	322.9247	0.5032382	96.61333	97.11657	0.7913153	0.5596379	35716	18.7	0	655	1494.552	10.93639	0.4081516	0.4081516	0.1834152	0.1795197	0.1795197	0.1795197	0.1795197	0	0	0	0	0	0	0	0	0.5032382	0.5597605	0.7414991	1.45425	2.081971	2.081971	2.081971	2.081971	20.78671	21.32957	21.32957	21.32957	21.32957	21.32957	21.32957	21.32957	0.5597605
48043	5559	Mount Clemens	MI	8	10.93639	322.9247	0.5032382	96.61333	97.11657	0.7913153	0.5596379	35716	18.7	0	546	1494.552	10.93639	0.4081516	0.4081516	0.1834152	0.1795197	0.1795197	0.1795197	0.1795197	0	0	0	0	0	0	0	0	0.5032382	0.5597605	0.7414991	1.45425	2.081971	2.081971	2.081971	2.081971	20.78671	21.32957	21.32957	21.32957	21.32957	21.32957	21.32957	21.32957	0.5597605
48043	2024	Mount Clemens	MI	12	10.93639	322.9247	0.5032382	96.61333	97.11657	0.7913153	0.5596379	35716	18.7	1	490	1494.552	10.93639	0.4081516	0.4081516	0.1834152	0.1795197	0.1795197	0.1795197	0.1795197	0	0	0	0	0	0	0	0	0.5032382	0.5597605	0.7414991	1.45425	2.081971	2.081971	2.081971	2.081971	20.78671	21.32957	21.32957	21.32957	21.32957	21.32957	21.32957	21.32957	0.5597605
48043	4044	Mount Clemens	MI	3	10.93639	322.9247	0.5032382	96.61333	97.11657	0.7913153	0.5596379	35716	18.7	0	613	1494.552	10.93639	0.4081516	0.4081516	0.1834152	0.1795197	0.1795197	0.1795197	0.1795197	0	0	0	0	0	0	0	0	0.5032382	0.5597605	0.7414991	1.45425	2.081971	2.081971	2.081971	2.081971	20.78671	21.32957	21.32957	21.32957	21.32957	21.32957	21.32957	21.32957	0.5597605
48043	1519	Mount Clemens	MI	3	10.93639	322.9247	0.5032382	96.61333	97.11657	0.7913153	0.5596379	35716	18.7	1	460	1494.552	10.93639	0.4081516	0.4081516	0.1834152	0.1795197	0.1795197	0.1795197	0.1795197	0	0	0	0	0	0	0	0	0.5032382	0.5597605	0.7414991	1.45425	2.081971	2.081971	2.081971	2.081971	20.78671	21.32957	21.32957	21.32957	21.32957	21.32957	21.32957	21.32957	0.5597605
48043	8084	Mount Clemens	MI	0	10.93639	322.9247	0.5032382	96.61333	97.11657	0.7913153	0.5596379	35716	18.7	1	221	1494.552	10.93639	0.4081516	0.4081516	0.1834152	0.1795197	0.1795197	0.1795197	0.1795197	0	0	0	0	0	0	0	0	0.5032382	0.5597605	0.7414991	1.45425	2.081971	2.081971	2.081971	2.081971	20.78671	21.32957	21.32957	21.32957	21.32957	21.32957	21.32957	21.32957	0.5597605
48043	6064	Mount Clemens	MI	3	10.93639	322.9247	0.5032382	96.61333	97.11657	0.7913153	0.5596379	35716	18.7	0	421	1494.552	10.93639	0.4081516	0.4081516	0.1834152	0.1795197	0.1795197	0.1795197	0.1795197	0	0	0	0	0	0	0	0	0.5032382	0.5597605	0.7414991	1.45425	2.081971	2.081971	2.081971	2.081971	20.78671	21.32957	21.32957	21.32957	21.32957	21.32957	21.32957	21.32957	0.5597605
48043	6064	Mount Clemens	MI	7	10.93639	322.9247	0.5032382	96.61333	97.11657	0.7913153	0.5596379	35716	18.7	1	508	1494.552	10.93639	0.4081516	0.4081516	0.1834152	0.1795197	0.1795197	0.1795197	0.1795197	0	0	0	0	0	0	0	0	0.5032382	0.5597605	0.7414991	1.45425	2.081971	2.081971	2.081971	2.081971	20.78671	21.32957	21.32957	21.32957	21.32957	21.32957	21.32957	21.32957	0.5597605
48043	6569	Mount Clemens	MI	4	10.93639	322.9247	0.5032382	96.61333	97.11657	0.7913153	0.5596379	35716	18.7	0	304	1494.552	10.93639	0.4081516	0.4081516	0.1834152	0.1795197	0.1795197	0.1795197	0.1795197	0	0	0	0	0	0	0	0	0.5032382	0.5597605	0.7414991	1.45425	2.081971	2.081971	2.081971	2.081971	20.78671	21.32957	21.32957	21.32957	21.32957	21.32957	21.32957	21.32957	0.5597605
48043	6569	Mount Clemens	MI	2	10.93639	322.9247	0.5032382	96.61333	97.11657	0.7913153	0.5596379	35716	18.7	1	361	1494.552	10.93639	0.4081516	0.4081516	0.1834152	0.1795197	0.1795197	0.1795197	0.1795197	0	0	0	0	0	0	0	0	0.5032382	0.5597605	0.7414991	1.45425	2.081971	2.081971	2.081971	2.081971	20.78671	21.32957	21.32957	21.32957	21.32957	21.32957	21.32957	21.32957	0.5597605
48043	7074	Mount Clemens	MI	0	10.93639	322.9247	0.5032382	96.61333	97.11657	0.7913153	0.5596379	35716	18.7	1	227	1494.552	10.93639	0.4081516	0.4081516	0.1834152	0.1795197	0.1795197	0.1795197	0.1795197	0	0	0	0	0	0	0	0	0.5032382	0.5597605	0.7414991	1.45425	2.081971	2.081971	2.081971	2.081971	20.78671	21.32957	21.32957	21.32957	21.32957	21.32957	21.32957	21.32957	0.5597605
48043	7579	Mount Clemens	MI	0	10.93639	322.9247	0.5032382	96.61333	97.11657	0.7913153	0.5596379	35716	18.7	0	146	1494.552	10.93639	0.4081516	0.4081516	0.1834152	0.1795197	0.1795197	0.1795197	0.1795197	0	0	0	0	0	0	0	0	0.5032382	0.5597605	0.7414991	1.45425	2.081971	2.081971	2.081971	2.081971	20.78671	21.32957	21.32957	21.32957	21.32957	21.32957	21.32957	21.32957	0.5597605
48043	2529	Mount Clemens	MI	1	10.93639	322.9247	0.5032382	96.61333	97.11657	0.7913153	0.5596379	35716	18.7	0	659	1494.552	10.93639	0.4081516	0.4081516	0.1834152	0.1795197	0.1795197	0.1795197	0.1795197	0	0	0	0	0	0	0	0	0.5032382	0.5597605	0.7414991	1.45425	2.081971	2.081971	2.081971	2.081971	20.78671	21.32957	21.32957	21.32957	21.32957	21.32957	21.32957	21.32957	0.5597605
48043	5559	Mount Clemens	MI	8	10.93639	322.9247	0.5032382	96.61333	97.11657	0.7913153	0.5596379	35716	18.7	1	523	1494.552	10.93639	0.4081516	0.4081516	0.1834152	0.1795197	0.1795197	0.1795197	0.1795197	0	0	0	0	0	0	0	0	0.5032382	0.5597605	0.7414991	1.45425	2.081971	2.081971	2.081971	2.081971	20.78671	21.32957	21.32957	21.32957	21.32957	21.32957	21.32957	21.32957	0.5597605
48043	5054	Mount Clemens	MI	10	10.93639	322.9247	0.5032382	96.61333	97.11657	0.7913153	0.5596379	35716	18.7	0	674	1494.552	10.93639	0.4081516	0.4081516	0.1834152	0.1795197	0.1795197	0.1795197	0.1795197	0	0	0	0	0	0	0	0	0.5032382	0.5597605	0.7414991	1.45425	2.081971	2.081971	2.081971	2.081971	20.78671	21.32957	21.32957	21.32957	21.32957	21.32957	21.32957	21.32957	0.5597605
48043	1519	Mount Clemens	MI	6	10.93639	322.9247	0.5032382	96.61333	97.11657	0.7913153	0.5596379	35716	18.7	0	611	1494.552	10.93639	0.4081516	0.4081516	0.1834152	0.1795197	0.1795197	0.1795197	0.1795197	0	0	0	0	0	0	0	0	0.5032382	0.5597605	0.7414991	1.45425	2.081971	2.081971	2.081971	2.081971	20.78671	21.32957	21.32957	21.32957	21.32957	21.32957	21.32957	21.32957	0.5597605
48043	2529	Mount Clemens	MI	4	10.93639	322.9247	0.5032382	96.61333	97.11657	0.7913153	0.5596379	35716	18.7	1	563	1494.552	10.93639	0.4081516	0.4081516	0.1834152	0.1795197	0.1795197	0.1795197	0.1795197	0	0	0	0	0	0	0	0	0.5032382	0.5597605	0.7414991	1.45425	2.081971	2.081971	2.081971	2.081971	20.78671	21.32957	21.32957	21.32957	21.32957	21.32957	21.32957	21.32957	0.5597605
48043	7579	Mount Clemens	MI	0	10.93639	322.9247	0.5032382	96.61333	97.11657	0.7913153	0.5596379	35716	18.7	1	250	1494.552	10.93639	0.4081516	0.4081516	0.1834152	0.1795197	0.1795197	0.1795197	0.1795197	0	0	0	0	0	0	0	0	0.5032382	0.5597605	0.7414991	1.45425	2.081971	2.081971	2.081971	2.081971	20.78671	21.32957	21.32957	21.32957	21.32957	21.32957	21.32957	21.32957	0.5597605
48043	3539	Mount Clemens	MI	10	10.93639	322.9247	0.5032382	96.61333	97.11657	0.7913153	0.5596379	35716	18.7	1	515	1494.552	10.93639	0.4081516	0.4081516	0.1834152	0.1795197	0.1795197	0.1795197	0.1795197	0	0	0	0	0	0	0	0	0.5032382	0.5597605	0.7414991	1.45425	2.081971	2.081971	2.081971	2.081971	20.78671	21.32957	21.32957	21.32957	21.32957	21.32957	21.32957	21.32957	0.5597605
48044	7579	Macomb	MI	0	35.03343	232.382	0.061842	84.9242	84.98605	6.871286	0.8973662	86969	4.1	0	352	1493.06	35.03343	0	0	0	0	0	0	0	0	0	0	0	0	0	0	0	0.061842	0.897566	3.57146	3.577259	3.751823	3.873922	5.373716	8.023814	15.3637	15.3637	15.3637	15.3637	15.3637	15.3637	15.3637	15.3637	0.897566
48044	4044	Macomb	MI	3	35.03343	232.382	0.061842	84.9242	84.98605	6.871286	0.8973662	86969	4.1	1	2513	1493.06	35.03343	0	0	0	0	0	0	0	0	0	0	0	0	0	0	0	0.061842	0.897566	3.57146	3.577259	3.751823	3.873922	5.373716	8.023814	15.3637	15.3637	15.3637	15.3637	15.3637	15.3637	15.3637	15.3637	0.897566
48044	5054	Macomb	MI	6	35.03343	232.382	0.061842	84.9242	84.98605	6.871286	0.8973662	86969	4.1	1	1967	1493.06	35.03343	0	0	0	0	0	0	0	0	0	0	0	0	0	0	0	0.061842	0.897566	3.57146	3.577259	3.751823	3.873922	5.373716	8.023814	15.3637	15.3637	15.3637	15.3637	15.3637	15.3637	15.3637	15.3637	0.897566
48044	2024	Macomb	MI	11	35.03343	232.382	0.061842	84.9242	84.98605	6.871286	0.8973662	86969	4.1	1	1255	1493.06	35.03343	0	0	0	0	0	0	0	0	0	0	0	0	0	0	0	0.061842	0.897566	3.57146	3.577259	3.751823	3.873922	5.373716	8.023814	15.3637	15.3637	15.3637	15.3637	15.3637	15.3637	15.3637	15.3637	0.897566
48044	6569	Macomb	MI	0	35.03343	232.382	0.061842	84.9242	84.98605	6.871286	0.8973662	86969	4.1	0	806	1493.06	35.03343	0	0	0	0	0	0	0	0	0	0	0	0	0	0	0	0.061842	0.897566	3.57146	3.577259	3.751823	3.873922	5.373716	8.023814	15.3637	15.3637	15.3637	15.3637	15.3637	15.3637	15.3637	15.3637	0.897566
48044	1519	Macomb	MI	3	35.03343	232.382	0.061842	84.9242	84.98605	6.871286	0.8973662	86969	4.1	0	1974	1493.06	35.03343	0	0	0	0	0	0	0	0	0	0	0	0	0	0	0	0.061842	0.897566	3.57146	3.577259	3.751823	3.873922	5.373716	8.023814	15.3637	15.3637	15.3637	15.3637	15.3637	15.3637	15.3637	15.3637	0.897566
48044	6569	Macomb	MI	0	35.03343	232.382	0.061842	84.9242	84.98605	6.871286	0.8973662	86969	4.1	1	817	1493.06	35.03343	0	0	0	0	0	0	0	0	0	0	0	0	0	0	0	0.061842	0.897566	3.57146	3.577259	3.751823	3.873922	5.373716	8.023814	15.3637	15.3637	15.3637	15.3637	15.3637	15.3637	15.3637	15.3637	0.897566
48044	5559	Macomb	MI	2	35.03343	232.382	0.061842	84.9242	84.98605	6.871286	0.8973662	86969	4.1	0	1547	1493.06	35.03343	0	0	0	0	0	0	0	0	0	0	0	0	0	0	0	0.061842	0.897566	3.57146	3.577259	3.751823	3.873922	5.373716	8.023814	15.3637	15.3637	15.3637	15.3637	15.3637	15.3637	15.3637	15.3637	0.897566
48044	7579	Macomb	MI	1	35.03343	232.382	0.061842	84.9242	84.98605	6.871286	0.8973662	86969	4.1	1	395	1493.06	35.03343	0	0	0	0	0	0	0	0	0	0	0	0	0	0	0	0.061842	0.897566	3.57146	3.577259	3.751823	3.873922	5.373716	8.023814	15.3637	15.3637	15.3637	15.3637	15.3637	15.3637	15.3637	15.3637	0.897566
48044	1519	Macomb	MI	10	35.03343	232.382	0.061842	84.9242	84.98605	6.871286	0.8973662	86969	4.1	1	1859	1493.06	35.03343	0	0	0	0	0	0	0	0	0	0	0	0	0	0	0	0.061842	0.897566	3.57146	3.577259	3.751823	3.873922	5.373716	8.023814	15.3637	15.3637	15.3637	15.3637	15.3637	15.3637	15.3637	15.3637	0.897566
48044	3539	Macomb	MI	9	35.03343	232.382	0.061842	84.9242	84.98605	6.871286	0.8973662	86969	4.1	0	2172	1493.06	35.03343	0	0	0	0	0	0	0	0	0	0	0	0	0	0	0	0.061842	0.897566	3.57146	3.577259	3.751823	3.873922	5.373716	8.023814	15.3637	15.3637	15.3637	15.3637	15.3637	15.3637	15.3637	15.3637	0.897566
48044	7074	Macomb	MI	4	35.03343	232.382	0.061842	84.9242	84.98605	6.871286	0.8973662	86969	4.1	0	476	1493.06	35.03343	0	0	0	0	0	0	0	0	0	0	0	0	0	0	0	0.061842	0.897566	3.57146	3.577259	3.751823	3.873922	5.373716	8.023814	15.3637	15.3637	15.3637	15.3637	15.3637	15.3637	15.3637	15.3637	0.897566
48044	3539	Macomb	MI	7	35.03343	232.382	0.061842	84.9242	84.98605	6.871286	0.8973662	86969	4.1	1	2272	1493.06	35.03343	0	0	0	0	0	0	0	0	0	0	0	0	0	0	0	0.061842	0.897566	3.57146	3.577259	3.751823	3.873922	5.373716	8.023814	15.3637	15.3637	15.3637	15.3637	15.3637	15.3637	15.3637	15.3637	0.897566
48044	7074	Macomb	MI	1	35.03343	232.382	0.061842	84.9242	84.98605	6.871286	0.8973662	86969	4.1	1	548	1493.06	35.03343	0	0	0	0	0	0	0	0	0	0	0	0	0	0	0	0.061842	0.897566	3.57146	3.577259	3.751823	3.873922	5.373716	8.023814	15.3637	15.3637	15.3637	15.3637	15.3637	15.3637	15.3637	15.3637	0.897566
48044	8084	Macomb	MI	0	35.03343	232.382	0.061842	84.9242	84.98605	6.871286	0.8973662	86969	4.1	1	304	1493.06	35.03343	0	0	0	0	0	0	0	0	0	0	0	0	0	0	0	0.061842	0.897566	3.57146	3.577259	3.751823	3.873922	5.373716	8.023814	15.3637	15.3637	15.3637	15.3637	15.3637	15.3637	15.3637	15.3637	0.897566
48044	4549	Macomb	MI	7	35.03343	232.382	0.061842	84.9242	84.98605	6.871286	0.8973662	86969	4.1	0	2210	1493.06	35.03343	0	0	0	0	0	0	0	0	0	0	0	0	0	0	0	0.061842	0.897566	3.57146	3.577259	3.751823	3.873922	5.373716	8.023814	15.3637	15.3637	15.3637	15.3637	15.3637	15.3637	15.3637	15.3637	0.897566
48044	4549	Macomb	MI	6	35.03343	232.382	0.061842	84.9242	84.98605	6.871286	0.8973662	86969	4.1	1	2240	1493.06	35.03343	0	0	0	0	0	0	0	0	0	0	0	0	0	0	0	0.061842	0.897566	3.57146	3.577259	3.751823	3.873922	5.373716	8.023814	15.3637	15.3637	15.3637	15.3637	15.3637	15.3637	15.3637	15.3637	0.897566
48044	8599	Macomb	MI	1	35.03343	232.382	0.061842	84.9242	84.98605	6.871286	0.8973662	86969	4.1	0	150	1493.06	35.03343	0	0	0	0	0	0	0	0	0	0	0	0	0	0	0	0.061842	0.897566	3.57146	3.577259	3.751823	3.873922	5.373716	8.023814	15.3637	15.3637	15.3637	15.3637	15.3637	15.3637	15.3637	15.3637	0.897566
48044	3034	Macomb	MI	1	35.03343	232.382	0.061842	84.9242	84.98605	6.871286	0.8973662	86969	4.1	1	1654	1493.06	35.03343	0	0	0	0	0	0	0	0	0	0	0	0	0	0	0	0.061842	0.897566	3.57146	3.577259	3.751823	3.873922	5.373716	8.023814	15.3637	15.3637	15.3637	15.3637	15.3637	15.3637	15.3637	15.3637	0.897566
48044	6064	Macomb	MI	2	35.03343	232.382	0.061842	84.9242	84.98605	6.871286	0.8973662	86969	4.1	0	1203	1493.06	35.03343	0	0	0	0	0	0	0	0	0	0	0	0	0	0	0	0.061842	0.897566	3.57146	3.577259	3.751823	3.873922	5.373716	8.023814	15.3637	15.3637	15.3637	15.3637	15.3637	15.3637	15.3637	15.3637	0.897566
48044	8084	Macomb	MI	3	35.03343	232.382	0.061842	84.9242	84.98605	6.871286	0.8973662	86969	4.1	0	232	1493.06	35.03343	0	0	0	0	0	0	0	0	0	0	0	0	0	0	0	0.061842	0.897566	3.57146	3.577259	3.751823	3.873922	5.373716	8.023814	15.3637	15.3637	15.3637	15.3637	15.3637	15.3637	15.3637	15.3637	0.897566
48044	5054	Macomb	MI	3	35.03343	232.382	0.061842	84.9242	84.98605	6.871286	0.8973662	86969	4.1	0	1927	1493.06	35.03343	0	0	0	0	0	0	0	0	0	0	0	0	0	0	0	0.061842	0.897566	3.57146	3.577259	3.751823	3.873922	5.373716	8.023814	15.3637	15.3637	15.3637	15.3637	15.3637	15.3637	15.3637	15.3637	0.897566
48044	3034	Macomb	MI	2	35.03343	232.382	0.061842	84.9242	84.98605	6.871286	0.8973662	86969	4.1	0	1367	1493.06	35.03343	0	0	0	0	0	0	0	0	0	0	0	0	0	0	0	0.061842	0.897566	3.57146	3.577259	3.751823	3.873922	5.373716	8.023814	15.3637	15.3637	15.3637	15.3637	15.3637	15.3637	15.3637	15.3637	0.897566
48044	5559	Macomb	MI	7	35.03343	232.382	0.061842	84.9242	84.98605	6.871286	0.8973662	86969	4.1	1	1588	1493.06	35.03343	0	0	0	0	0	0	0	0	0	0	0	0	0	0	0	0.061842	0.897566	3.57146	3.577259	3.751823	3.873922	5.373716	8.023814	15.3637	15.3637	15.3637	15.3637	15.3637	15.3637	15.3637	15.3637	0.897566
48044	6064	Macomb	MI	0	35.03343	232.382	0.061842	84.9242	84.98605	6.871286	0.8973662	86969	4.1	1	1289	1493.06	35.03343	0	0	0	0	0	0	0	0	0	0	0	0	0	0	0	0.061842	0.897566	3.57146	3.577259	3.751823	3.873922	5.373716	8.023814	15.3637	15.3637	15.3637	15.3637	15.3637	15.3637	15.3637	15.3637	0.897566
48044	2529	Macomb	MI	4	35.03343	232.382	0.061842	84.9242	84.98605	6.871286	0.8973662	86969	4.1	1	1213	1493.06	35.03343	0	0	0	0	0	0	0	0	0	0	0	0	0	0	0	0.061842	0.897566	3.57146	3.577259	3.751823	3.873922	5.373716	8.023814	15.3637	15.3637	15.3637	15.3637	15.3637	15.3637	15.3637	15.3637	0.897566
48044	2024	Macomb	MI	7	35.03343	232.382	0.061842	84.9242	84.98605	6.871286	0.8973662	86969	4.1	0	1344	1493.06	35.03343	0	0	0	0	0	0	0	0	0	0	0	0	0	0	0	0.061842	0.897566	3.57146	3.577259	3.751823	3.873922	5.373716	8.023814	15.3637	15.3637	15.3637	15.3637	15.3637	15.3637	15.3637	15.3637	0.897566
48044	8599	Macomb	MI	0	35.03343	232.382	0.061842	84.9242	84.98605	6.871286	0.8973662	86969	4.1	1	269	1493.06	35.03343	0	0	0	0	0	0	0	0	0	0	0	0	0	0	0	0.061842	0.897566	3.57146	3.577259	3.751823	3.873922	5.373716	8.023814	15.3637	15.3637	15.3637	15.3637	15.3637	15.3637	15.3637	15.3637	0.897566
48044	4044	Macomb	MI	9	35.03343	232.382	0.061842	84.9242	84.98605	6.871286	0.8973662	86969	4.1	0	2368	1493.06	35.03343	0	0	0	0	0	0	0	0	0	0	0	0	0	0	0	0.061842	0.897566	3.57146	3.577259	3.751823	3.873922	5.373716	8.023814	15.3637	15.3637	15.3637	15.3637	15.3637	15.3637	15.3637	15.3637	0.897566
48044	2529	Macomb	MI	5	35.03343	232.382	0.061842	84.9242	84.98605	6.871286	0.8973662	86969	4.1	0	1173	1493.06	35.03343	0	0	0	0	0	0	0	0	0	0	0	0	0	0	0	0.061842	0.897566	3.57146	3.577259	3.751823	3.873922	5.373716	8.023814	15.3637	15.3637	15.3637	15.3637	15.3637	15.3637	15.3637	15.3637	0.897566
48045	3539	Harrison Township	MI	1	38.18269	569.6223	0.3491167	93.29684	93.64596	0.3996354	1.004077	57276	7.9	0	736	642.0449	38.18269	0.2386982	0.2386982	0.2386982	0.2386982	0.2386982	0.2386982	0.2386982	0	0	0	0	0	0	0	0	0.3491167	1.004284	2.336475	2.557962	2.557962	2.557962	3.574557	3.574557	18.19974	24.87895	24.87895	24.87895	24.87895	24.87895	24.87895	24.87895	1.004284
48045	3539	Harrison Township	MI	3	38.18269	569.6223	0.3491167	93.29684	93.64596	0.3996354	1.004077	57276	7.9	1	740	642.0449	38.18269	0.2386982	0.2386982	0.2386982	0.2386982	0.2386982	0.2386982	0.2386982	0	0	0	0	0	0	0	0	0.3491167	1.004284	2.336475	2.557962	2.557962	2.557962	3.574557	3.574557	18.19974	24.87895	24.87895	24.87895	24.87895	24.87895	24.87895	24.87895	1.004284
48045	1519	Harrison Township	MI	1	38.18269	569.6223	0.3491167	93.29684	93.64596	0.3996354	1.004077	57276	7.9	1	730	642.0449	38.18269	0.2386982	0.2386982	0.2386982	0.2386982	0.2386982	0.2386982	0.2386982	0	0	0	0	0	0	0	0	0.3491167	1.004284	2.336475	2.557962	2.557962	2.557962	3.574557	3.574557	18.19974	24.87895	24.87895	24.87895	24.87895	24.87895	24.87895	24.87895	1.004284
48045	7074	Harrison Township	MI	2	38.18269	569.6223	0.3491167	93.29684	93.64596	0.3996354	1.004077	57276	7.9	1	391	642.0449	38.18269	0.2386982	0.2386982	0.2386982	0.2386982	0.2386982	0.2386982	0.2386982	0	0	0	0	0	0	0	0	0.3491167	1.004284	2.336475	2.557962	2.557962	2.557962	3.574557	3.574557	18.19974	24.87895	24.87895	24.87895	24.87895	24.87895	24.87895	24.87895	1.004284
48045	4044	Harrison Township	MI	7	38.18269	569.6223	0.3491167	93.29684	93.64596	0.3996354	1.004077	57276	7.9	0	842	642.0449	38.18269	0.2386982	0.2386982	0.2386982	0.2386982	0.2386982	0.2386982	0.2386982	0	0	0	0	0	0	0	0	0.3491167	1.004284	2.336475	2.557962	2.557962	2.557962	3.574557	3.574557	18.19974	24.87895	24.87895	24.87895	24.87895	24.87895	24.87895	24.87895	1.004284
48045	5559	Harrison Township	MI	5	38.18269	569.6223	0.3491167	93.29684	93.64596	0.3996354	1.004077	57276	7.9	0	1034	642.0449	38.18269	0.2386982	0.2386982	0.2386982	0.2386982	0.2386982	0.2386982	0.2386982	0	0	0	0	0	0	0	0	0.3491167	1.004284	2.336475	2.557962	2.557962	2.557962	3.574557	3.574557	18.19974	24.87895	24.87895	24.87895	24.87895	24.87895	24.87895	24.87895	1.004284
48045	1519	Harrison Township	MI	1	38.18269	569.6223	0.3491167	93.29684	93.64596	0.3996354	1.004077	57276	7.9	0	749	642.0449	38.18269	0.2386982	0.2386982	0.2386982	0.2386982	0.2386982	0.2386982	0.2386982	0	0	0	0	0	0	0	0	0.3491167	1.004284	2.336475	2.557962	2.557962	2.557962	3.574557	3.574557	18.19974	24.87895	24.87895	24.87895	24.87895	24.87895	24.87895	24.87895	1.004284
48045	4549	Harrison Township	MI	9	38.18269	569.6223	0.3491167	93.29684	93.64596	0.3996354	1.004077	57276	7.9	0	1081	642.0449	38.18269	0.2386982	0.2386982	0.2386982	0.2386982	0.2386982	0.2386982	0.2386982	0	0	0	0	0	0	0	0	0.3491167	1.004284	2.336475	2.557962	2.557962	2.557962	3.574557	3.574557	18.19974	24.87895	24.87895	24.87895	24.87895	24.87895	24.87895	24.87895	1.004284
48045	6064	Harrison Township	MI	0	38.18269	569.6223	0.3491167	93.29684	93.64596	0.3996354	1.004077	57276	7.9	1	859	642.0449	38.18269	0.2386982	0.2386982	0.2386982	0.2386982	0.2386982	0.2386982	0.2386982	0	0	0	0	0	0	0	0	0.3491167	1.004284	2.336475	2.557962	2.557962	2.557962	3.574557	3.574557	18.19974	24.87895	24.87895	24.87895	24.87895	24.87895	24.87895	24.87895	1.004284
48045	2024	Harrison Township	MI	6	38.18269	569.6223	0.3491167	93.29684	93.64596	0.3996354	1.004077	57276	7.9	0	741	642.0449	38.18269	0.2386982	0.2386982	0.2386982	0.2386982	0.2386982	0.2386982	0.2386982	0	0	0	0	0	0	0	0	0.3491167	1.004284	2.336475	2.557962	2.557962	2.557962	3.574557	3.574557	18.19974	24.87895	24.87895	24.87895	24.87895	24.87895	24.87895	24.87895	1.004284
48045	5054	Harrison Township	MI	4	38.18269	569.6223	0.3491167	93.29684	93.64596	0.3996354	1.004077	57276	7.9	1	1147	642.0449	38.18269	0.2386982	0.2386982	0.2386982	0.2386982	0.2386982	0.2386982	0.2386982	0	0	0	0	0	0	0	0	0.3491167	1.004284	2.336475	2.557962	2.557962	2.557962	3.574557	3.574557	18.19974	24.87895	24.87895	24.87895	24.87895	24.87895	24.87895	24.87895	1.004284
48045	4549	Harrison Township	MI	3	38.18269	569.6223	0.3491167	93.29684	93.64596	0.3996354	1.004077	57276	7.9	1	1082	642.0449	38.18269	0.2386982	0.2386982	0.2386982	0.2386982	0.2386982	0.2386982	0.2386982	0	0	0	0	0	0	0	0	0.3491167	1.004284	2.336475	2.557962	2.557962	2.557962	3.574557	3.574557	18.19974	24.87895	24.87895	24.87895	24.87895	24.87895	24.87895	24.87895	1.004284
48045	4044	Harrison Township	MI	11	38.18269	569.6223	0.3491167	93.29684	93.64596	0.3996354	1.004077	57276	7.9	1	889	642.0449	38.18269	0.2386982	0.2386982	0.2386982	0.2386982	0.2386982	0.2386982	0.2386982	0	0	0	0	0	0	0	0	0.3491167	1.004284	2.336475	2.557962	2.557962	2.557962	3.574557	3.574557	18.19974	24.87895	24.87895	24.87895	24.87895	24.87895	24.87895	24.87895	1.004284
48045	8084	Harrison Township	MI	0	38.18269	569.6223	0.3491167	93.29684	93.64596	0.3996354	1.004077	57276	7.9	1	275	642.0449	38.18269	0.2386982	0.2386982	0.2386982	0.2386982	0.2386982	0.2386982	0.2386982	0	0	0	0	0	0	0	0	0.3491167	1.004284	2.336475	2.557962	2.557962	2.557962	3.574557	3.574557	18.19974	24.87895	24.87895	24.87895	24.87895	24.87895	24.87895	24.87895	1.004284
48045	3034	Harrison Township	MI	10	38.18269	569.6223	0.3491167	93.29684	93.64596	0.3996354	1.004077	57276	7.9	1	698	642.0449	38.18269	0.2386982	0.2386982	0.2386982	0.2386982	0.2386982	0.2386982	0.2386982	0	0	0	0	0	0	0	0	0.3491167	1.004284	2.336475	2.557962	2.557962	2.557962	3.574557	3.574557	18.19974	24.87895	24.87895	24.87895	24.87895	24.87895	24.87895	24.87895	1.004284
48045	2024	Harrison Township	MI	5	38.18269	569.6223	0.3491167	93.29684	93.64596	0.3996354	1.004077	57276	7.9	1	804	642.0449	38.18269	0.2386982	0.2386982	0.2386982	0.2386982	0.2386982	0.2386982	0.2386982	0	0	0	0	0	0	0	0	0.3491167	1.004284	2.336475	2.557962	2.557962	2.557962	3.574557	3.574557	18.19974	24.87895	24.87895	24.87895	24.87895	24.87895	24.87895	24.87895	1.004284
48045	3034	Harrison Township	MI	2	38.18269	569.6223	0.3491167	93.29684	93.64596	0.3996354	1.004077	57276	7.9	0	678	642.0449	38.18269	0.2386982	0.2386982	0.2386982	0.2386982	0.2386982	0.2386982	0.2386982	0	0	0	0	0	0	0	0	0.3491167	1.004284	2.336475	2.557962	2.557962	2.557962	3.574557	3.574557	18.19974	24.87895	24.87895	24.87895	24.87895	24.87895	24.87895	24.87895	1.004284
48045	2529	Harrison Township	MI	5	38.18269	569.6223	0.3491167	93.29684	93.64596	0.3996354	1.004077	57276	7.9	0	731	642.0449	38.18269	0.2386982	0.2386982	0.2386982	0.2386982	0.2386982	0.2386982	0.2386982	0	0	0	0	0	0	0	0	0.3491167	1.004284	2.336475	2.557962	2.557962	2.557962	3.574557	3.574557	18.19974	24.87895	24.87895	24.87895	24.87895	24.87895	24.87895	24.87895	1.004284
48045	8599	Harrison Township	MI	0	38.18269	569.6223	0.3491167	93.29684	93.64596	0.3996354	1.004077	57276	7.9	0	128	642.0449	38.18269	0.2386982	0.2386982	0.2386982	0.2386982	0.2386982	0.2386982	0.2386982	0	0	0	0	0	0	0	0	0.3491167	1.004284	2.336475	2.557962	2.557962	2.557962	3.574557	3.574557	18.19974	24.87895	24.87895	24.87895	24.87895	24.87895	24.87895	24.87895	1.004284
48045	8084	Harrison Township	MI	3	38.18269	569.6223	0.3491167	93.29684	93.64596	0.3996354	1.004077	57276	7.9	0	184	642.0449	38.18269	0.2386982	0.2386982	0.2386982	0.2386982	0.2386982	0.2386982	0.2386982	0	0	0	0	0	0	0	0	0.3491167	1.004284	2.336475	2.557962	2.557962	2.557962	3.574557	3.574557	18.19974	24.87895	24.87895	24.87895	24.87895	24.87895	24.87895	24.87895	1.004284
48045	5054	Harrison Township	MI	17	38.18269	569.6223	0.3491167	93.29684	93.64596	0.3996354	1.004077	57276	7.9	0	1142	642.0449	38.18269	0.2386982	0.2386982	0.2386982	0.2386982	0.2386982	0.2386982	0.2386982	0	0	0	0	0	0	0	0	0.3491167	1.004284	2.336475	2.557962	2.557962	2.557962	3.574557	3.574557	18.19974	24.87895	24.87895	24.87895	24.87895	24.87895	24.87895	24.87895	1.004284
48045	6569	Harrison Township	MI	2	38.18269	569.6223	0.3491167	93.29684	93.64596	0.3996354	1.004077	57276	7.9	0	599	642.0449	38.18269	0.2386982	0.2386982	0.2386982	0.2386982	0.2386982	0.2386982	0.2386982	0	0	0	0	0	0	0	0	0.3491167	1.004284	2.336475	2.557962	2.557962	2.557962	3.574557	3.574557	18.19974	24.87895	24.87895	24.87895	24.87895	24.87895	24.87895	24.87895	1.004284
48045	7074	Harrison Township	MI	2	38.18269	569.6223	0.3491167	93.29684	93.64596	0.3996354	1.004077	57276	7.9	0	366	642.0449	38.18269	0.2386982	0.2386982	0.2386982	0.2386982	0.2386982	0.2386982	0.2386982	0	0	0	0	0	0	0	0	0.3491167	1.004284	2.336475	2.557962	2.557962	2.557962	3.574557	3.574557	18.19974	24.87895	24.87895	24.87895	24.87895	24.87895	24.87895	24.87895	1.004284
48045	7579	Harrison Township	MI	0	38.18269	569.6223	0.3491167	93.29684	93.64596	0.3996354	1.004077	57276	7.9	0	262	642.0449	38.18269	0.2386982	0.2386982	0.2386982	0.2386982	0.2386982	0.2386982	0.2386982	0	0	0	0	0	0	0	0	0.3491167	1.004284	2.336475	2.557962	2.557962	2.557962	3.574557	3.574557	18.19974	24.87895	24.87895	24.87895	24.87895	24.87895	24.87895	24.87895	1.004284
48045	6569	Harrison Township	MI	0	38.18269	569.6223	0.3491167	93.29684	93.64596	0.3996354	1.004077	57276	7.9	1	585	642.0449	38.18269	0.2386982	0.2386982	0.2386982	0.2386982	0.2386982	0.2386982	0.2386982	0	0	0	0	0	0	0	0	0.3491167	1.004284	2.336475	2.557962	2.557962	2.557962	3.574557	3.574557	18.19974	24.87895	24.87895	24.87895	24.87895	24.87895	24.87895	24.87895	1.004284
48045	8599	Harrison Township	MI	0	38.18269	569.6223	0.3491167	93.29684	93.64596	0.3996354	1.004077	57276	7.9	1	231	642.0449	38.18269	0.2386982	0.2386982	0.2386982	0.2386982	0.2386982	0.2386982	0.2386982	0	0	0	0	0	0	0	0	0.3491167	1.004284	2.336475	2.557962	2.557962	2.557962	3.574557	3.574557	18.19974	24.87895	24.87895	24.87895	24.87895	24.87895	24.87895	24.87895	1.004284
48045	5559	Harrison Township	MI	1	38.18269	569.6223	0.3491167	93.29684	93.64596	0.3996354	1.004077	57276	7.9	1	1080	642.0449	38.18269	0.2386982	0.2386982	0.2386982	0.2386982	0.2386982	0.2386982	0.2386982	0	0	0	0	0	0	0	0	0.3491167	1.004284	2.336475	2.557962	2.557962	2.557962	3.574557	3.574557	18.19974	24.87895	24.87895	24.87895	24.87895	24.87895	24.87895	24.87895	1.004284
48045	7579	Harrison Township	MI	0	38.18269	569.6223	0.3491167	93.29684	93.64596	0.3996354	1.004077	57276	7.9	1	356	642.0449	38.18269	0.2386982	0.2386982	0.2386982	0.2386982	0.2386982	0.2386982	0.2386982	0	0	0	0	0	0	0	0	0.3491167	1.004284	2.336475	2.557962	2.557962	2.557962	3.574557	3.574557	18.19974	24.87895	24.87895	24.87895	24.87895	24.87895	24.87895	24.87895	1.004284
48045	6064	Harrison Township	MI	2	38.18269	569.6223	0.3491167	93.29684	93.64596	0.3996354	1.004077	57276	7.9	0	867	642.0449	38.18269	0.2386982	0.2386982	0.2386982	0.2386982	0.2386982	0.2386982	0.2386982	0	0	0	0	0	0	0	0	0.3491167	1.004284	2.336475	2.557962	2.557962	2.557962	3.574557	3.574557	18.19974	24.87895	24.87895	24.87895	24.87895	24.87895	24.87895	24.87895	1.004284
48045	2529	Harrison Township	MI	9	38.18269	569.6223	0.3491167	93.29684	93.64596	0.3996354	1.004077	57276	7.9	1	734	642.0449	38.18269	0.2386982	0.2386982	0.2386982	0.2386982	0.2386982	0.2386982	0.2386982	0	0	0	0	0	0	0	0	0.3491167	1.004284	2.336475	2.557962	2.557962	2.557962	3.574557	3.574557	18.19974	24.87895	24.87895	24.87895	24.87895	24.87895	24.87895	24.87895	1.004284
48047	5559	New Baltimore	MI	5	47.22369	405.8674	0.5004596	88.36475	88.86521	1.354529	0.643653	69697	5.5	0	1233	824.6709	47.22369	0.3995968	0.3995968	0.3385676	0.1912322	0.1912322	0	0	0	0	0	0	0	0	0	0	0.5004596	0.6437718	2.979273	3.033281	3.551019	3.551019	8.650685	11.01975	13.93243	24.04879	24.31394	24.31394	24.31394	24.31394	24.31394	24.31394	0.6437718
48047	2529	New Baltimore	MI	7	47.22369	405.8674	0.5004596	88.36475	88.86521	1.354529	0.643653	69697	5.5	1	956	824.6709	47.22369	0.3995968	0.3995968	0.3385676	0.1912322	0.1912322	0	0	0	0	0	0	0	0	0	0	0.5004596	0.6437718	2.979273	3.033281	3.551019	3.551019	8.650685	11.01975	13.93243	24.04879	24.31394	24.31394	24.31394	24.31394	24.31394	24.31394	0.6437718
48047	4044	New Baltimore	MI	5	47.22369	405.8674	0.5004596	88.36475	88.86521	1.354529	0.643653	69697	5.5	0	1799	824.6709	47.22369	0.3995968	0.3995968	0.3385676	0.1912322	0.1912322	0	0	0	0	0	0	0	0	0	0	0.5004596	0.6437718	2.979273	3.033281	3.551019	3.551019	8.650685	11.01975	13.93243	24.04879	24.31394	24.31394	24.31394	24.31394	24.31394	24.31394	0.6437718
48047	6064	New Baltimore	MI	3	47.22369	405.8674	0.5004596	88.36475	88.86521	1.354529	0.643653	69697	5.5	1	1109	824.6709	47.22369	0.3995968	0.3995968	0.3385676	0.1912322	0.1912322	0	0	0	0	0	0	0	0	0	0	0.5004596	0.6437718	2.979273	3.033281	3.551019	3.551019	8.650685	11.01975	13.93243	24.04879	24.31394	24.31394	24.31394	24.31394	24.31394	24.31394	0.6437718
48047	2529	New Baltimore	MI	6	47.22369	405.8674	0.5004596	88.36475	88.86521	1.354529	0.643653	69697	5.5	0	895	824.6709	47.22369	0.3995968	0.3995968	0.3385676	0.1912322	0.1912322	0	0	0	0	0	0	0	0	0	0	0.5004596	0.6437718	2.979273	3.033281	3.551019	3.551019	8.650685	11.01975	13.93243	24.04879	24.31394	24.31394	24.31394	24.31394	24.31394	24.31394	0.6437718
48047	5559	New Baltimore	MI	13	47.22369	405.8674	0.5004596	88.36475	88.86521	1.354529	0.643653	69697	5.5	1	1212	824.6709	47.22369	0.3995968	0.3995968	0.3385676	0.1912322	0.1912322	0	0	0	0	0	0	0	0	0	0	0.5004596	0.6437718	2.979273	3.033281	3.551019	3.551019	8.650685	11.01975	13.93243	24.04879	24.31394	24.31394	24.31394	24.31394	24.31394	24.31394	0.6437718
48047	3034	New Baltimore	MI	1	47.22369	405.8674	0.5004596	88.36475	88.86521	1.354529	0.643653	69697	5.5	0	1155	824.6709	47.22369	0.3995968	0.3995968	0.3385676	0.1912322	0.1912322	0	0	0	0	0	0	0	0	0	0	0.5004596	0.6437718	2.979273	3.033281	3.551019	3.551019	8.650685	11.01975	13.93243	24.04879	24.31394	24.31394	24.31394	24.31394	24.31394	24.31394	0.6437718
48047	8084	New Baltimore	MI	0	47.22369	405.8674	0.5004596	88.36475	88.86521	1.354529	0.643653	69697	5.5	0	183	824.6709	47.22369	0.3995968	0.3995968	0.3385676	0.1912322	0.1912322	0	0	0	0	0	0	0	0	0	0	0.5004596	0.6437718	2.979273	3.033281	3.551019	3.551019	8.650685	11.01975	13.93243	24.04879	24.31394	24.31394	24.31394	24.31394	24.31394	24.31394	0.6437718
48047	5054	New Baltimore	MI	8	47.22369	405.8674	0.5004596	88.36475	88.86521	1.354529	0.643653	69697	5.5	0	1502	824.6709	47.22369	0.3995968	0.3995968	0.3385676	0.1912322	0.1912322	0	0	0	0	0	0	0	0	0	0	0.5004596	0.6437718	2.979273	3.033281	3.551019	3.551019	8.650685	11.01975	13.93243	24.04879	24.31394	24.31394	24.31394	24.31394	24.31394	24.31394	0.6437718
48047	7074	New Baltimore	MI	2	47.22369	405.8674	0.5004596	88.36475	88.86521	1.354529	0.643653	69697	5.5	1	463	824.6709	47.22369	0.3995968	0.3995968	0.3385676	0.1912322	0.1912322	0	0	0	0	0	0	0	0	0	0	0.5004596	0.6437718	2.979273	3.033281	3.551019	3.551019	8.650685	11.01975	13.93243	24.04879	24.31394	24.31394	24.31394	24.31394	24.31394	24.31394	0.6437718
48047	1519	New Baltimore	MI	3	47.22369	405.8674	0.5004596	88.36475	88.86521	1.354529	0.643653	69697	5.5	0	1360	824.6709	47.22369	0.3995968	0.3995968	0.3385676	0.1912322	0.1912322	0	0	0	0	0	0	0	0	0	0	0.5004596	0.6437718	2.979273	3.033281	3.551019	3.551019	8.650685	11.01975	13.93243	24.04879	24.31394	24.31394	24.31394	24.31394	24.31394	24.31394	0.6437718
48047	6569	New Baltimore	MI	4	47.22369	405.8674	0.5004596	88.36475	88.86521	1.354529	0.643653	69697	5.5	0	732	824.6709	47.22369	0.3995968	0.3995968	0.3385676	0.1912322	0.1912322	0	0	0	0	0	0	0	0	0	0	0.5004596	0.6437718	2.979273	3.033281	3.551019	3.551019	8.650685	11.01975	13.93243	24.04879	24.31394	24.31394	24.31394	24.31394	24.31394	24.31394	0.6437718
48047	3539	New Baltimore	MI	3	47.22369	405.8674	0.5004596	88.36475	88.86521	1.354529	0.643653	69697	5.5	1	1605	824.6709	47.22369	0.3995968	0.3995968	0.3385676	0.1912322	0.1912322	0	0	0	0	0	0	0	0	0	0	0.5004596	0.6437718	2.979273	3.033281	3.551019	3.551019	8.650685	11.01975	13.93243	24.04879	24.31394	24.31394	24.31394	24.31394	24.31394	24.31394	0.6437718
48047	7074	New Baltimore	MI	6	47.22369	405.8674	0.5004596	88.36475	88.86521	1.354529	0.643653	69697	5.5	0	352	824.6709	47.22369	0.3995968	0.3995968	0.3385676	0.1912322	0.1912322	0	0	0	0	0	0	0	0	0	0	0.5004596	0.6437718	2.979273	3.033281	3.551019	3.551019	8.650685	11.01975	13.93243	24.04879	24.31394	24.31394	24.31394	24.31394	24.31394	24.31394	0.6437718
48047	4549	New Baltimore	MI	5	47.22369	405.8674	0.5004596	88.36475	88.86521	1.354529	0.643653	69697	5.5	0	1609	824.6709	47.22369	0.3995968	0.3995968	0.3385676	0.1912322	0.1912322	0	0	0	0	0	0	0	0	0	0	0.5004596	0.6437718	2.979273	3.033281	3.551019	3.551019	8.650685	11.01975	13.93243	24.04879	24.31394	24.31394	24.31394	24.31394	24.31394	24.31394	0.6437718
48047	2024	New Baltimore	MI	6	47.22369	405.8674	0.5004596	88.36475	88.86521	1.354529	0.643653	69697	5.5	0	980	824.6709	47.22369	0.3995968	0.3995968	0.3385676	0.1912322	0.1912322	0	0	0	0	0	0	0	0	0	0	0.5004596	0.6437718	2.979273	3.033281	3.551019	3.551019	8.650685	11.01975	13.93243	24.04879	24.31394	24.31394	24.31394	24.31394	24.31394	24.31394	0.6437718
48047	4549	New Baltimore	MI	4	47.22369	405.8674	0.5004596	88.36475	88.86521	1.354529	0.643653	69697	5.5	1	1715	824.6709	47.22369	0.3995968	0.3995968	0.3385676	0.1912322	0.1912322	0	0	0	0	0	0	0	0	0	0	0.5004596	0.6437718	2.979273	3.033281	3.551019	3.551019	8.650685	11.01975	13.93243	24.04879	24.31394	24.31394	24.31394	24.31394	24.31394	24.31394	0.6437718
48047	3539	New Baltimore	MI	3	47.22369	405.8674	0.5004596	88.36475	88.86521	1.354529	0.643653	69697	5.5	0	1495	824.6709	47.22369	0.3995968	0.3995968	0.3385676	0.1912322	0.1912322	0	0	0	0	0	0	0	0	0	0	0.5004596	0.6437718	2.979273	3.033281	3.551019	3.551019	8.650685	11.01975	13.93243	24.04879	24.31394	24.31394	24.31394	24.31394	24.31394	24.31394	0.6437718
48047	6064	New Baltimore	MI	4	47.22369	405.8674	0.5004596	88.36475	88.86521	1.354529	0.643653	69697	5.5	0	1041	824.6709	47.22369	0.3995968	0.3995968	0.3385676	0.1912322	0.1912322	0	0	0	0	0	0	0	0	0	0	0.5004596	0.6437718	2.979273	3.033281	3.551019	3.551019	8.650685	11.01975	13.93243	24.04879	24.31394	24.31394	24.31394	24.31394	24.31394	24.31394	0.6437718
48047	1519	New Baltimore	MI	3	47.22369	405.8674	0.5004596	88.36475	88.86521	1.354529	0.643653	69697	5.5	1	1350	824.6709	47.22369	0.3995968	0.3995968	0.3385676	0.1912322	0.1912322	0	0	0	0	0	0	0	0	0	0	0.5004596	0.6437718	2.979273	3.033281	3.551019	3.551019	8.650685	11.01975	13.93243	24.04879	24.31394	24.31394	24.31394	24.31394	24.31394	24.31394	0.6437718
48047	7579	New Baltimore	MI	2	47.22369	405.8674	0.5004596	88.36475	88.86521	1.354529	0.643653	69697	5.5	1	349	824.6709	47.22369	0.3995968	0.3995968	0.3385676	0.1912322	0.1912322	0	0	0	0	0	0	0	0	0	0	0.5004596	0.6437718	2.979273	3.033281	3.551019	3.551019	8.650685	11.01975	13.93243	24.04879	24.31394	24.31394	24.31394	24.31394	24.31394	24.31394	0.6437718
48047	3034	New Baltimore	MI	8	47.22369	405.8674	0.5004596	88.36475	88.86521	1.354529	0.643653	69697	5.5	1	1278	824.6709	47.22369	0.3995968	0.3995968	0.3385676	0.1912322	0.1912322	0	0	0	0	0	0	0	0	0	0	0.5004596	0.6437718	2.979273	3.033281	3.551019	3.551019	8.650685	11.01975	13.93243	24.04879	24.31394	24.31394	24.31394	24.31394	24.31394	24.31394	0.6437718
48047	7579	New Baltimore	MI	0	47.22369	405.8674	0.5004596	88.36475	88.86521	1.354529	0.643653	69697	5.5	0	277	824.6709	47.22369	0.3995968	0.3995968	0.3385676	0.1912322	0.1912322	0	0	0	0	0	0	0	0	0	0	0.5004596	0.6437718	2.979273	3.033281	3.551019	3.551019	8.650685	11.01975	13.93243	24.04879	24.31394	24.31394	24.31394	24.31394	24.31394	24.31394	0.6437718
48047	6569	New Baltimore	MI	1	47.22369	405.8674	0.5004596	88.36475	88.86521	1.354529	0.643653	69697	5.5	1	731	824.6709	47.22369	0.3995968	0.3995968	0.3385676	0.1912322	0.1912322	0	0	0	0	0	0	0	0	0	0	0.5004596	0.6437718	2.979273	3.033281	3.551019	3.551019	8.650685	11.01975	13.93243	24.04879	24.31394	24.31394	24.31394	24.31394	24.31394	24.31394	0.6437718
48047	8084	New Baltimore	MI	0	47.22369	405.8674	0.5004596	88.36475	88.86521	1.354529	0.643653	69697	5.5	1	327	824.6709	47.22369	0.3995968	0.3995968	0.3385676	0.1912322	0.1912322	0	0	0	0	0	0	0	0	0	0	0.5004596	0.6437718	2.979273	3.033281	3.551019	3.551019	8.650685	11.01975	13.93243	24.04879	24.31394	24.31394	24.31394	24.31394	24.31394	24.31394	0.6437718
48047	4044	New Baltimore	MI	7	47.22369	405.8674	0.5004596	88.36475	88.86521	1.354529	0.643653	69697	5.5	1	1806	824.6709	47.22369	0.3995968	0.3995968	0.3385676	0.1912322	0.1912322	0	0	0	0	0	0	0	0	0	0	0.5004596	0.6437718	2.979273	3.033281	3.551019	3.551019	8.650685	11.01975	13.93243	24.04879	24.31394	24.31394	24.31394	24.31394	24.31394	24.31394	0.6437718
48047	8599	New Baltimore	MI	3	47.22369	405.8674	0.5004596	88.36475	88.86521	1.354529	0.643653	69697	5.5	0	161	824.6709	47.22369	0.3995968	0.3995968	0.3385676	0.1912322	0.1912322	0	0	0	0	0	0	0	0	0	0	0.5004596	0.6437718	2.979273	3.033281	3.551019	3.551019	8.650685	11.01975	13.93243	24.04879	24.31394	24.31394	24.31394	24.31394	24.31394	24.31394	0.6437718
48047	5054	New Baltimore	MI	9	47.22369	405.8674	0.5004596	88.36475	88.86521	1.354529	0.643653	69697	5.5	1	1466	824.6709	47.22369	0.3995968	0.3995968	0.3385676	0.1912322	0.1912322	0	0	0	0	0	0	0	0	0	0	0.5004596	0.6437718	2.979273	3.033281	3.551019	3.551019	8.650685	11.01975	13.93243	24.04879	24.31394	24.31394	24.31394	24.31394	24.31394	24.31394	0.6437718
48047	2024	New Baltimore	MI	8	47.22369	405.8674	0.5004596	88.36475	88.86521	1.354529	0.643653	69697	5.5	1	939	824.6709	47.22369	0.3995968	0.3995968	0.3385676	0.1912322	0.1912322	0	0	0	0	0	0	0	0	0	0	0.5004596	0.6437718	2.979273	3.033281	3.551019	3.551019	8.650685	11.01975	13.93243	24.04879	24.31394	24.31394	24.31394	24.31394	24.31394	24.31394	0.6437718
48047	8599	New Baltimore	MI	0	47.22369	405.8674	0.5004596	88.36475	88.86521	1.354529	0.643653	69697	5.5	1	397	824.6709	47.22369	0.3995968	0.3995968	0.3385676	0.1912322	0.1912322	0	0	0	0	0	0	0	0	0	0	0.5004596	0.6437718	2.979273	3.033281	3.551019	3.551019	8.650685	11.01975	13.93243	24.04879	24.31394	24.31394	24.31394	24.31394	24.31394	24.31394	0.6437718
48048	7074	New Haven	MI	0	51.95744	226.156	0.7581449	77.02583	77.78398	7.930215	0.6672124	54061	9.2	0	81	169.2346	51.95744	0.6768401	0.6483867	0.6483867	0.6483867	0.6483867	0.3531668	0	0	0	0	0	0	0	0	0	0.7581449	0.6673321	1.788917	1.788917	1.827678	1.827678	3.144144	16.59039	16.774	22.48809	23.20964	23.20964	23.20964	23.20964	23.20964	23.20964	0.6673321
48048	1519	New Haven	MI	1	51.95744	226.156	0.7581449	77.02583	77.78398	7.930215	0.6672124	54061	9.2	1	259	169.2346	51.95744	0.6768401	0.6483867	0.6483867	0.6483867	0.6483867	0.3531668	0	0	0	0	0	0	0	0	0	0.7581449	0.6673321	1.788917	1.788917	1.827678	1.827678	3.144144	16.59039	16.774	22.48809	23.20964	23.20964	23.20964	23.20964	23.20964	23.20964	0.6673321
48048	2024	New Haven	MI	0	51.95744	226.156	0.7581449	77.02583	77.78398	7.930215	0.6672124	54061	9.2	1	204	169.2346	51.95744	0.6768401	0.6483867	0.6483867	0.6483867	0.6483867	0.3531668	0	0	0	0	0	0	0	0	0	0.7581449	0.6673321	1.788917	1.788917	1.827678	1.827678	3.144144	16.59039	16.774	22.48809	23.20964	23.20964	23.20964	23.20964	23.20964	23.20964	0.6673321
48048	4044	New Haven	MI	0	51.95744	226.156	0.7581449	77.02583	77.78398	7.930215	0.6672124	54061	9.2	0	504	169.2346	51.95744	0.6768401	0.6483867	0.6483867	0.6483867	0.6483867	0.3531668	0	0	0	0	0	0	0	0	0	0.7581449	0.6673321	1.788917	1.788917	1.827678	1.827678	3.144144	16.59039	16.774	22.48809	23.20964	23.20964	23.20964	23.20964	23.20964	23.20964	0.6673321
48048	4549	New Haven	MI	3	51.95744	226.156	0.7581449	77.02583	77.78398	7.930215	0.6672124	54061	9.2	1	260	169.2346	51.95744	0.6768401	0.6483867	0.6483867	0.6483867	0.6483867	0.3531668	0	0	0	0	0	0	0	0	0	0.7581449	0.6673321	1.788917	1.788917	1.827678	1.827678	3.144144	16.59039	16.774	22.48809	23.20964	23.20964	23.20964	23.20964	23.20964	23.20964	0.6673321
48048	6569	New Haven	MI	0	51.95744	226.156	0.7581449	77.02583	77.78398	7.930215	0.6672124	54061	9.2	1	120	169.2346	51.95744	0.6768401	0.6483867	0.6483867	0.6483867	0.6483867	0.3531668	0	0	0	0	0	0	0	0	0	0.7581449	0.6673321	1.788917	1.788917	1.827678	1.827678	3.144144	16.59039	16.774	22.48809	23.20964	23.20964	23.20964	23.20964	23.20964	23.20964	0.6673321
48048	6064	New Haven	MI	1	51.95744	226.156	0.7581449	77.02583	77.78398	7.930215	0.6672124	54061	9.2	1	184	169.2346	51.95744	0.6768401	0.6483867	0.6483867	0.6483867	0.6483867	0.3531668	0	0	0	0	0	0	0	0	0	0.7581449	0.6673321	1.788917	1.788917	1.827678	1.827678	3.144144	16.59039	16.774	22.48809	23.20964	23.20964	23.20964	23.20964	23.20964	23.20964	0.6673321
48048	3539	New Haven	MI	0	51.95744	226.156	0.7581449	77.02583	77.78398	7.930215	0.6672124	54061	9.2	1	313	169.2346	51.95744	0.6768401	0.6483867	0.6483867	0.6483867	0.6483867	0.3531668	0	0	0	0	0	0	0	0	0	0.7581449	0.6673321	1.788917	1.788917	1.827678	1.827678	3.144144	16.59039	16.774	22.48809	23.20964	23.20964	23.20964	23.20964	23.20964	23.20964	0.6673321
48048	3539	New Haven	MI	3	51.95744	226.156	0.7581449	77.02583	77.78398	7.930215	0.6672124	54061	9.2	0	491	169.2346	51.95744	0.6768401	0.6483867	0.6483867	0.6483867	0.6483867	0.3531668	0	0	0	0	0	0	0	0	0	0.7581449	0.6673321	1.788917	1.788917	1.827678	1.827678	3.144144	16.59039	16.774	22.48809	23.20964	23.20964	23.20964	23.20964	23.20964	23.20964	0.6673321
48048	3034	New Haven	MI	0	51.95744	226.156	0.7581449	77.02583	77.78398	7.930215	0.6672124	54061	9.2	1	286	169.2346	51.95744	0.6768401	0.6483867	0.6483867	0.6483867	0.6483867	0.3531668	0	0	0	0	0	0	0	0	0	0.7581449	0.6673321	1.788917	1.788917	1.827678	1.827678	3.144144	16.59039	16.774	22.48809	23.20964	23.20964	23.20964	23.20964	23.20964	23.20964	0.6673321
48048	7579	New Haven	MI	0	51.95744	226.156	0.7581449	77.02583	77.78398	7.930215	0.6672124	54061	9.2	0	54	169.2346	51.95744	0.6768401	0.6483867	0.6483867	0.6483867	0.6483867	0.3531668	0	0	0	0	0	0	0	0	0	0.7581449	0.6673321	1.788917	1.788917	1.827678	1.827678	3.144144	16.59039	16.774	22.48809	23.20964	23.20964	23.20964	23.20964	23.20964	23.20964	0.6673321
48048	1519	New Haven	MI	0	51.95744	226.156	0.7581449	77.02583	77.78398	7.930215	0.6672124	54061	9.2	0	294	169.2346	51.95744	0.6768401	0.6483867	0.6483867	0.6483867	0.6483867	0.3531668	0	0	0	0	0	0	0	0	0	0.7581449	0.6673321	1.788917	1.788917	1.827678	1.827678	3.144144	16.59039	16.774	22.48809	23.20964	23.20964	23.20964	23.20964	23.20964	23.20964	0.6673321
48048	2529	New Haven	MI	1	51.95744	226.156	0.7581449	77.02583	77.78398	7.930215	0.6672124	54061	9.2	0	387	169.2346	51.95744	0.6768401	0.6483867	0.6483867	0.6483867	0.6483867	0.3531668	0	0	0	0	0	0	0	0	0	0.7581449	0.6673321	1.788917	1.788917	1.827678	1.827678	3.144144	16.59039	16.774	22.48809	23.20964	23.20964	23.20964	23.20964	23.20964	23.20964	0.6673321
48048	7579	New Haven	MI	0	51.95744	226.156	0.7581449	77.02583	77.78398	7.930215	0.6672124	54061	9.2	1	69	169.2346	51.95744	0.6768401	0.6483867	0.6483867	0.6483867	0.6483867	0.3531668	0	0	0	0	0	0	0	0	0	0.7581449	0.6673321	1.788917	1.788917	1.827678	1.827678	3.144144	16.59039	16.774	22.48809	23.20964	23.20964	23.20964	23.20964	23.20964	23.20964	0.6673321
48048	5559	New Haven	MI	0	51.95744	226.156	0.7581449	77.02583	77.78398	7.930215	0.6672124	54061	9.2	0	260	169.2346	51.95744	0.6768401	0.6483867	0.6483867	0.6483867	0.6483867	0.3531668	0	0	0	0	0	0	0	0	0	0.7581449	0.6673321	1.788917	1.788917	1.827678	1.827678	3.144144	16.59039	16.774	22.48809	23.20964	23.20964	23.20964	23.20964	23.20964	23.20964	0.6673321
48048	4044	New Haven	MI	0	51.95744	226.156	0.7581449	77.02583	77.78398	7.930215	0.6672124	54061	9.2	1	272	169.2346	51.95744	0.6768401	0.6483867	0.6483867	0.6483867	0.6483867	0.3531668	0	0	0	0	0	0	0	0	0	0.7581449	0.6673321	1.788917	1.788917	1.827678	1.827678	3.144144	16.59039	16.774	22.48809	23.20964	23.20964	23.20964	23.20964	23.20964	23.20964	0.6673321
48048	8084	New Haven	MI	0	51.95744	226.156	0.7581449	77.02583	77.78398	7.930215	0.6672124	54061	9.2	1	43	169.2346	51.95744	0.6768401	0.6483867	0.6483867	0.6483867	0.6483867	0.3531668	0	0	0	0	0	0	0	0	0	0.7581449	0.6673321	1.788917	1.788917	1.827678	1.827678	3.144144	16.59039	16.774	22.48809	23.20964	23.20964	23.20964	23.20964	23.20964	23.20964	0.6673321
48048	6064	New Haven	MI	0	51.95744	226.156	0.7581449	77.02583	77.78398	7.930215	0.6672124	54061	9.2	0	184	169.2346	51.95744	0.6768401	0.6483867	0.6483867	0.6483867	0.6483867	0.3531668	0	0	0	0	0	0	0	0	0	0.7581449	0.6673321	1.788917	1.788917	1.827678	1.827678	3.144144	16.59039	16.774	22.48809	23.20964	23.20964	23.20964	23.20964	23.20964	23.20964	0.6673321
48048	5559	New Haven	MI	1	51.95744	226.156	0.7581449	77.02583	77.78398	7.930215	0.6672124	54061	9.2	1	231	169.2346	51.95744	0.6768401	0.6483867	0.6483867	0.6483867	0.6483867	0.3531668	0	0	0	0	0	0	0	0	0	0.7581449	0.6673321	1.788917	1.788917	1.827678	1.827678	3.144144	16.59039	16.774	22.48809	23.20964	23.20964	23.20964	23.20964	23.20964	23.20964	0.6673321
48048	8599	New Haven	MI	0	51.95744	226.156	0.7581449	77.02583	77.78398	7.930215	0.6672124	54061	9.2	0	25	169.2346	51.95744	0.6768401	0.6483867	0.6483867	0.6483867	0.6483867	0.3531668	0	0	0	0	0	0	0	0	0	0.7581449	0.6673321	1.788917	1.788917	1.827678	1.827678	3.144144	16.59039	16.774	22.48809	23.20964	23.20964	23.20964	23.20964	23.20964	23.20964	0.6673321
48048	8599	New Haven	MI	0	51.95744	226.156	0.7581449	77.02583	77.78398	7.930215	0.6672124	54061	9.2	1	38	169.2346	51.95744	0.6768401	0.6483867	0.6483867	0.6483867	0.6483867	0.3531668	0	0	0	0	0	0	0	0	0	0.7581449	0.6673321	1.788917	1.788917	1.827678	1.827678	3.144144	16.59039	16.774	22.48809	23.20964	23.20964	23.20964	23.20964	23.20964	23.20964	0.6673321
48048	8084	New Haven	MI	0	51.95744	226.156	0.7581449	77.02583	77.78398	7.930215	0.6672124	54061	9.2	0	40	169.2346	51.95744	0.6768401	0.6483867	0.6483867	0.6483867	0.6483867	0.3531668	0	0	0	0	0	0	0	0	0	0.7581449	0.6673321	1.788917	1.788917	1.827678	1.827678	3.144144	16.59039	16.774	22.48809	23.20964	23.20964	23.20964	23.20964	23.20964	23.20964	0.6673321
48048	2529	New Haven	MI	1	51.95744	226.156	0.7581449	77.02583	77.78398	7.930215	0.6672124	54061	9.2	1	272	169.2346	51.95744	0.6768401	0.6483867	0.6483867	0.6483867	0.6483867	0.3531668	0	0	0	0	0	0	0	0	0	0.7581449	0.6673321	1.788917	1.788917	1.827678	1.827678	3.144144	16.59039	16.774	22.48809	23.20964	23.20964	23.20964	23.20964	23.20964	23.20964	0.6673321
48048	5054	New Haven	MI	0	51.95744	226.156	0.7581449	77.02583	77.78398	7.930215	0.6672124	54061	9.2	1	279	169.2346	51.95744	0.6768401	0.6483867	0.6483867	0.6483867	0.6483867	0.3531668	0	0	0	0	0	0	0	0	0	0.7581449	0.6673321	1.788917	1.788917	1.827678	1.827678	3.144144	16.59039	16.774	22.48809	23.20964	23.20964	23.20964	23.20964	23.20964	23.20964	0.6673321
48048	5054	New Haven	MI	0	51.95744	226.156	0.7581449	77.02583	77.78398	7.930215	0.6672124	54061	9.2	0	379	169.2346	51.95744	0.6768401	0.6483867	0.6483867	0.6483867	0.6483867	0.3531668	0	0	0	0	0	0	0	0	0	0.7581449	0.6673321	1.788917	1.788917	1.827678	1.827678	3.144144	16.59039	16.774	22.48809	23.20964	23.20964	23.20964	23.20964	23.20964	23.20964	0.6673321
48048	2024	New Haven	MI	2	51.95744	226.156	0.7581449	77.02583	77.78398	7.930215	0.6672124	54061	9.2	0	304	169.2346	51.95744	0.6768401	0.6483867	0.6483867	0.6483867	0.6483867	0.3531668	0	0	0	0	0	0	0	0	0	0.7581449	0.6673321	1.788917	1.788917	1.827678	1.827678	3.144144	16.59039	16.774	22.48809	23.20964	23.20964	23.20964	23.20964	23.20964	23.20964	0.6673321
48048	4549	New Haven	MI	0	51.95744	226.156	0.7581449	77.02583	77.78398	7.930215	0.6672124	54061	9.2	0	402	169.2346	51.95744	0.6768401	0.6483867	0.6483867	0.6483867	0.6483867	0.3531668	0	0	0	0	0	0	0	0	0	0.7581449	0.6673321	1.788917	1.788917	1.827678	1.827678	3.144144	16.59039	16.774	22.48809	23.20964	23.20964	23.20964	23.20964	23.20964	23.20964	0.6673321
48048	7074	New Haven	MI	0	51.95744	226.156	0.7581449	77.02583	77.78398	7.930215	0.6672124	54061	9.2	1	98	169.2346	51.95744	0.6768401	0.6483867	0.6483867	0.6483867	0.6483867	0.3531668	0	0	0	0	0	0	0	0	0	0.7581449	0.6673321	1.788917	1.788917	1.827678	1.827678	3.144144	16.59039	16.774	22.48809	23.20964	23.20964	23.20964	23.20964	23.20964	23.20964	0.6673321
48048	3034	New Haven	MI	3	51.95744	226.156	0.7581449	77.02583	77.78398	7.930215	0.6672124	54061	9.2	0	444	169.2346	51.95744	0.6768401	0.6483867	0.6483867	0.6483867	0.6483867	0.3531668	0	0	0	0	0	0	0	0	0	0.7581449	0.6673321	1.788917	1.788917	1.827678	1.827678	3.144144	16.59039	16.774	22.48809	23.20964	23.20964	23.20964	23.20964	23.20964	23.20964	0.6673321
48048	6569	New Haven	MI	1	51.95744	226.156	0.7581449	77.02583	77.78398	7.930215	0.6672124	54061	9.2	0	120	169.2346	51.95744	0.6768401	0.6483867	0.6483867	0.6483867	0.6483867	0.3531668	0	0	0	0	0	0	0	0	0	0.7581449	0.6673321	1.788917	1.788917	1.827678	1.827678	3.144144	16.59039	16.774	22.48809	23.20964	23.20964	23.20964	23.20964	23.20964	23.20964	0.6673321
48049	6064	North Street	MI	0	91.87579	318.8103	0.2941273	71.18168	71.47581	8.886895	1.36362	52365	1.8	1	175	60.65799	91.87579	0.243695	0.2315215	0.2315215	0.2315215	0.2315215	0.2315215	0.2315215	0	0	0	0	0	0	0	0	0.2941273	1.363724	2.625214	2.65838	2.819367	2.819367	3.516403	4.100595	42.51649	48.64788	51.53984	51.53984	51.53984	51.53984	51.69629	51.69629	1.363724
48049	2024	North Street	MI	0	91.87579	318.8103	0.2941273	71.18168	71.47581	8.886895	1.36362	52365	1.8	0	145	60.65799	91.87579	0.243695	0.2315215	0.2315215	0.2315215	0.2315215	0.2315215	0.2315215	0	0	0	0	0	0	0	0	0.2941273	1.363724	2.625214	2.65838	2.819367	2.819367	3.516403	4.100595	42.51649	48.64788	51.53984	51.53984	51.53984	51.53984	51.69629	51.69629	1.363724
48049	7579	North Street	MI	0	91.87579	318.8103	0.2941273	71.18168	71.47581	8.886895	1.36362	52365	1.8	1	61	60.65799	91.87579	0.243695	0.2315215	0.2315215	0.2315215	0.2315215	0.2315215	0.2315215	0	0	0	0	0	0	0	0	0.2941273	1.363724	2.625214	2.65838	2.819367	2.819367	3.516403	4.100595	42.51649	48.64788	51.53984	51.53984	51.53984	51.53984	51.69629	51.69629	1.363724
48049	7074	North Street	MI	0	91.87579	318.8103	0.2941273	71.18168	71.47581	8.886895	1.36362	52365	1.8	1	91	60.65799	91.87579	0.243695	0.2315215	0.2315215	0.2315215	0.2315215	0.2315215	0.2315215	0	0	0	0	0	0	0	0	0.2941273	1.363724	2.625214	2.65838	2.819367	2.819367	3.516403	4.100595	42.51649	48.64788	51.53984	51.53984	51.53984	51.53984	51.69629	51.69629	1.363724
48049	6064	North Street	MI	0	91.87579	318.8103	0.2941273	71.18168	71.47581	8.886895	1.36362	52365	1.8	0	211	60.65799	91.87579	0.243695	0.2315215	0.2315215	0.2315215	0.2315215	0.2315215	0.2315215	0	0	0	0	0	0	0	0	0.2941273	1.363724	2.625214	2.65838	2.819367	2.819367	3.516403	4.100595	42.51649	48.64788	51.53984	51.53984	51.53984	51.53984	51.69629	51.69629	1.363724
48049	8084	North Street	MI	1	91.87579	318.8103	0.2941273	71.18168	71.47581	8.886895	1.36362	52365	1.8	1	43	60.65799	91.87579	0.243695	0.2315215	0.2315215	0.2315215	0.2315215	0.2315215	0.2315215	0	0	0	0	0	0	0	0	0.2941273	1.363724	2.625214	2.65838	2.819367	2.819367	3.516403	4.100595	42.51649	48.64788	51.53984	51.53984	51.53984	51.53984	51.69629	51.69629	1.363724
48049	7074	North Street	MI	0	91.87579	318.8103	0.2941273	71.18168	71.47581	8.886895	1.36362	52365	1.8	0	102	60.65799	91.87579	0.243695	0.2315215	0.2315215	0.2315215	0.2315215	0.2315215	0.2315215	0	0	0	0	0	0	0	0	0.2941273	1.363724	2.625214	2.65838	2.819367	2.819367	3.516403	4.100595	42.51649	48.64788	51.53984	51.53984	51.53984	51.53984	51.69629	51.69629	1.363724
48049	5559	North Street	MI	5	91.87579	318.8103	0.2941273	71.18168	71.47581	8.886895	1.36362	52365	1.8	0	261	60.65799	91.87579	0.243695	0.2315215	0.2315215	0.2315215	0.2315215	0.2315215	0.2315215	0	0	0	0	0	0	0	0	0.2941273	1.363724	2.625214	2.65838	2.819367	2.819367	3.516403	4.100595	42.51649	48.64788	51.53984	51.53984	51.53984	51.53984	51.69629	51.69629	1.363724
48049	7579	North Street	MI	0	91.87579	318.8103	0.2941273	71.18168	71.47581	8.886895	1.36362	52365	1.8	0	53	60.65799	91.87579	0.243695	0.2315215	0.2315215	0.2315215	0.2315215	0.2315215	0.2315215	0	0	0	0	0	0	0	0	0.2941273	1.363724	2.625214	2.65838	2.819367	2.819367	3.516403	4.100595	42.51649	48.64788	51.53984	51.53984	51.53984	51.53984	51.69629	51.69629	1.363724
48049	4044	North Street	MI	1	91.87579	318.8103	0.2941273	71.18168	71.47581	8.886895	1.36362	52365	1.8	0	204	60.65799	91.87579	0.243695	0.2315215	0.2315215	0.2315215	0.2315215	0.2315215	0.2315215	0	0	0	0	0	0	0	0	0.2941273	1.363724	2.625214	2.65838	2.819367	2.819367	3.516403	4.100595	42.51649	48.64788	51.53984	51.53984	51.53984	51.53984	51.69629	51.69629	1.363724
48049	1519	North Street	MI	0	91.87579	318.8103	0.2941273	71.18168	71.47581	8.886895	1.36362	52365	1.8	0	203	60.65799	91.87579	0.243695	0.2315215	0.2315215	0.2315215	0.2315215	0.2315215	0.2315215	0	0	0	0	0	0	0	0	0.2941273	1.363724	2.625214	2.65838	2.819367	2.819367	3.516403	4.100595	42.51649	48.64788	51.53984	51.53984	51.53984	51.53984	51.69629	51.69629	1.363724
48049	1519	North Street	MI	1	91.87579	318.8103	0.2941273	71.18168	71.47581	8.886895	1.36362	52365	1.8	1	181	60.65799	91.87579	0.243695	0.2315215	0.2315215	0.2315215	0.2315215	0.2315215	0.2315215	0	0	0	0	0	0	0	0	0.2941273	1.363724	2.625214	2.65838	2.819367	2.819367	3.516403	4.100595	42.51649	48.64788	51.53984	51.53984	51.53984	51.53984	51.69629	51.69629	1.363724
48049	5054	North Street	MI	0	91.87579	318.8103	0.2941273	71.18168	71.47581	8.886895	1.36362	52365	1.8	1	262	60.65799	91.87579	0.243695	0.2315215	0.2315215	0.2315215	0.2315215	0.2315215	0.2315215	0	0	0	0	0	0	0	0	0.2941273	1.363724	2.625214	2.65838	2.819367	2.819367	3.516403	4.100595	42.51649	48.64788	51.53984	51.53984	51.53984	51.53984	51.69629	51.69629	1.363724
48049	3034	North Street	MI	1	91.87579	318.8103	0.2941273	71.18168	71.47581	8.886895	1.36362	52365	1.8	0	130	60.65799	91.87579	0.243695	0.2315215	0.2315215	0.2315215	0.2315215	0.2315215	0.2315215	0	0	0	0	0	0	0	0	0.2941273	1.363724	2.625214	2.65838	2.819367	2.819367	3.516403	4.100595	42.51649	48.64788	51.53984	51.53984	51.53984	51.53984	51.69629	51.69629	1.363724
48049	4549	North Street	MI	0	91.87579	318.8103	0.2941273	71.18168	71.47581	8.886895	1.36362	52365	1.8	1	263	60.65799	91.87579	0.243695	0.2315215	0.2315215	0.2315215	0.2315215	0.2315215	0.2315215	0	0	0	0	0	0	0	0	0.2941273	1.363724	2.625214	2.65838	2.819367	2.819367	3.516403	4.100595	42.51649	48.64788	51.53984	51.53984	51.53984	51.53984	51.69629	51.69629	1.363724
48049	8599	North Street	MI	0	91.87579	318.8103	0.2941273	71.18168	71.47581	8.886895	1.36362	52365	1.8	1	43	60.65799	91.87579	0.243695	0.2315215	0.2315215	0.2315215	0.2315215	0.2315215	0.2315215	0	0	0	0	0	0	0	0	0.2941273	1.363724	2.625214	2.65838	2.819367	2.819367	3.516403	4.100595	42.51649	48.64788	51.53984	51.53984	51.53984	51.53984	51.69629	51.69629	1.363724
48049	3034	North Street	MI	1	91.87579	318.8103	0.2941273	71.18168	71.47581	8.886895	1.36362	52365	1.8	1	152	60.65799	91.87579	0.243695	0.2315215	0.2315215	0.2315215	0.2315215	0.2315215	0.2315215	0	0	0	0	0	0	0	0	0.2941273	1.363724	2.625214	2.65838	2.819367	2.819367	3.516403	4.100595	42.51649	48.64788	51.53984	51.53984	51.53984	51.53984	51.69629	51.69629	1.363724
48049	4044	North Street	MI	0	91.87579	318.8103	0.2941273	71.18168	71.47581	8.886895	1.36362	52365	1.8	1	201	60.65799	91.87579	0.243695	0.2315215	0.2315215	0.2315215	0.2315215	0.2315215	0.2315215	0	0	0	0	0	0	0	0	0.2941273	1.363724	2.625214	2.65838	2.819367	2.819367	3.516403	4.100595	42.51649	48.64788	51.53984	51.53984	51.53984	51.53984	51.69629	51.69629	1.363724
48049	8599	North Street	MI	0	91.87579	318.8103	0.2941273	71.18168	71.47581	8.886895	1.36362	52365	1.8	0	17	60.65799	91.87579	0.243695	0.2315215	0.2315215	0.2315215	0.2315215	0.2315215	0.2315215	0	0	0	0	0	0	0	0	0.2941273	1.363724	2.625214	2.65838	2.819367	2.819367	3.516403	4.100595	42.51649	48.64788	51.53984	51.53984	51.53984	51.53984	51.69629	51.69629	1.363724
48049	2529	North Street	MI	0	91.87579	318.8103	0.2941273	71.18168	71.47581	8.886895	1.36362	52365	1.8	0	101	60.65799	91.87579	0.243695	0.2315215	0.2315215	0.2315215	0.2315215	0.2315215	0.2315215	0	0	0	0	0	0	0	0	0.2941273	1.363724	2.625214	2.65838	2.819367	2.819367	3.516403	4.100595	42.51649	48.64788	51.53984	51.53984	51.53984	51.53984	51.69629	51.69629	1.363724
48049	6569	North Street	MI	0	91.87579	318.8103	0.2941273	71.18168	71.47581	8.886895	1.36362	52365	1.8	1	139	60.65799	91.87579	0.243695	0.2315215	0.2315215	0.2315215	0.2315215	0.2315215	0.2315215	0	0	0	0	0	0	0	0	0.2941273	1.363724	2.625214	2.65838	2.819367	2.819367	3.516403	4.100595	42.51649	48.64788	51.53984	51.53984	51.53984	51.53984	51.69629	51.69629	1.363724
48049	5559	North Street	MI	0	91.87579	318.8103	0.2941273	71.18168	71.47581	8.886895	1.36362	52365	1.8	1	243	60.65799	91.87579	0.243695	0.2315215	0.2315215	0.2315215	0.2315215	0.2315215	0.2315215	0	0	0	0	0	0	0	0	0.2941273	1.363724	2.625214	2.65838	2.819367	2.819367	3.516403	4.100595	42.51649	48.64788	51.53984	51.53984	51.53984	51.53984	51.69629	51.69629	1.363724
48049	2529	North Street	MI	0	91.87579	318.8103	0.2941273	71.18168	71.47581	8.886895	1.36362	52365	1.8	1	110	60.65799	91.87579	0.243695	0.2315215	0.2315215	0.2315215	0.2315215	0.2315215	0.2315215	0	0	0	0	0	0	0	0	0.2941273	1.363724	2.625214	2.65838	2.819367	2.819367	3.516403	4.100595	42.51649	48.64788	51.53984	51.53984	51.53984	51.53984	51.69629	51.69629	1.363724
48049	3539	North Street	MI	0	91.87579	318.8103	0.2941273	71.18168	71.47581	8.886895	1.36362	52365	1.8	1	188	60.65799	91.87579	0.243695	0.2315215	0.2315215	0.2315215	0.2315215	0.2315215	0.2315215	0	0	0	0	0	0	0	0	0.2941273	1.363724	2.625214	2.65838	2.819367	2.819367	3.516403	4.100595	42.51649	48.64788	51.53984	51.53984	51.53984	51.53984	51.69629	51.69629	1.363724
48049	3539	North Street	MI	0	91.87579	318.8103	0.2941273	71.18168	71.47581	8.886895	1.36362	52365	1.8	0	171	60.65799	91.87579	0.243695	0.2315215	0.2315215	0.2315215	0.2315215	0.2315215	0.2315215	0	0	0	0	0	0	0	0	0.2941273	1.363724	2.625214	2.65838	2.819367	2.819367	3.516403	4.100595	42.51649	48.64788	51.53984	51.53984	51.53984	51.53984	51.69629	51.69629	1.363724
48049	8084	North Street	MI	0	91.87579	318.8103	0.2941273	71.18168	71.47581	8.886895	1.36362	52365	1.8	0	42	60.65799	91.87579	0.243695	0.2315215	0.2315215	0.2315215	0.2315215	0.2315215	0.2315215	0	0	0	0	0	0	0	0	0.2941273	1.363724	2.625214	2.65838	2.819367	2.819367	3.516403	4.100595	42.51649	48.64788	51.53984	51.53984	51.53984	51.53984	51.69629	51.69629	1.363724
48049	5054	North Street	MI	3	91.87579	318.8103	0.2941273	71.18168	71.47581	8.886895	1.36362	52365	1.8	0	275	60.65799	91.87579	0.243695	0.2315215	0.2315215	0.2315215	0.2315215	0.2315215	0.2315215	0	0	0	0	0	0	0	0	0.2941273	1.363724	2.625214	2.65838	2.819367	2.819367	3.516403	4.100595	42.51649	48.64788	51.53984	51.53984	51.53984	51.53984	51.69629	51.69629	1.363724
48049	2024	North Street	MI	0	91.87579	318.8103	0.2941273	71.18168	71.47581	8.886895	1.36362	52365	1.8	1	123	60.65799	91.87579	0.243695	0.2315215	0.2315215	0.2315215	0.2315215	0.2315215	0.2315215	0	0	0	0	0	0	0	0	0.2941273	1.363724	2.625214	2.65838	2.819367	2.819367	3.516403	4.100595	42.51649	48.64788	51.53984	51.53984	51.53984	51.53984	51.69629	51.69629	1.363724
48049	6569	North Street	MI	0	91.87579	318.8103	0.2941273	71.18168	71.47581	8.886895	1.36362	52365	1.8	0	126	60.65799	91.87579	0.243695	0.2315215	0.2315215	0.2315215	0.2315215	0.2315215	0.2315215	0	0	0	0	0	0	0	0	0.2941273	1.363724	2.625214	2.65838	2.819367	2.819367	3.516403	4.100595	42.51649	48.64788	51.53984	51.53984	51.53984	51.53984	51.69629	51.69629	1.363724
48049	4549	North Street	MI	0	91.87579	318.8103	0.2941273	71.18168	71.47581	8.886895	1.36362	52365	1.8	0	239	60.65799	91.87579	0.243695	0.2315215	0.2315215	0.2315215	0.2315215	0.2315215	0.2315215	0	0	0	0	0	0	0	0	0.2941273	1.363724	2.625214	2.65838	2.819367	2.819367	3.516403	4.100595	42.51649	48.64788	51.53984	51.53984	51.53984	51.53984	51.69629	51.69629	1.363724
48050	4044	New Haven	MI	0	48.12365	128.231	0.3486084	62.47113	62.81974	11.63485	1.010379	66900	2.8	0	74	33.68406	48.12365	0.2677683	0.2214555	0.2214555	0.1518454	0.1518454	0	0	0	0	0	0	0	0	0	0	0.3486084	1.010557	2.374995	2.374995	2.571891	2.571891	3.627758	19.05879	19.05879	22.35494	23.20032	23.20032	23.20032	23.20032	23.20032	23.20032	1.010557
48050	7579	New Haven	MI	0	48.12365	128.231	0.3486084	62.47113	62.81974	11.63485	1.010379	66900	2.8	1	22	33.68406	48.12365	0.2677683	0.2214555	0.2214555	0.1518454	0.1518454	0	0	0	0	0	0	0	0	0	0	0.3486084	1.010557	2.374995	2.374995	2.571891	2.571891	3.627758	19.05879	19.05879	22.35494	23.20032	23.20032	23.20032	23.20032	23.20032	23.20032	1.010557
48050	6569	New Haven	MI	0	48.12365	128.231	0.3486084	62.47113	62.81974	11.63485	1.010379	66900	2.8	0	45	33.68406	48.12365	0.2677683	0.2214555	0.2214555	0.1518454	0.1518454	0	0	0	0	0	0	0	0	0	0	0.3486084	1.010557	2.374995	2.374995	2.571891	2.571891	3.627758	19.05879	19.05879	22.35494	23.20032	23.20032	23.20032	23.20032	23.20032	23.20032	1.010557
48050	5054	New Haven	MI	0	48.12365	128.231	0.3486084	62.47113	62.81974	11.63485	1.010379	66900	2.8	0	83	33.68406	48.12365	0.2677683	0.2214555	0.2214555	0.1518454	0.1518454	0	0	0	0	0	0	0	0	0	0	0.3486084	1.010557	2.374995	2.374995	2.571891	2.571891	3.627758	19.05879	19.05879	22.35494	23.20032	23.20032	23.20032	23.20032	23.20032	23.20032	1.010557
48050	6064	New Haven	MI	0	48.12365	128.231	0.3486084	62.47113	62.81974	11.63485	1.010379	66900	2.8	0	71	33.68406	48.12365	0.2677683	0.2214555	0.2214555	0.1518454	0.1518454	0	0	0	0	0	0	0	0	0	0	0.3486084	1.010557	2.374995	2.374995	2.571891	2.571891	3.627758	19.05879	19.05879	22.35494	23.20032	23.20032	23.20032	23.20032	23.20032	23.20032	1.010557
48050	3034	New Haven	MI	0	48.12365	128.231	0.3486084	62.47113	62.81974	11.63485	1.010379	66900	2.8	0	33	33.68406	48.12365	0.2677683	0.2214555	0.2214555	0.1518454	0.1518454	0	0	0	0	0	0	0	0	0	0	0.3486084	1.010557	2.374995	2.374995	2.571891	2.571891	3.627758	19.05879	19.05879	22.35494	23.20032	23.20032	23.20032	23.20032	23.20032	23.20032	1.010557
48050	4044	New Haven	MI	0	48.12365	128.231	0.3486084	62.47113	62.81974	11.63485	1.010379	66900	2.8	1	79	33.68406	48.12365	0.2677683	0.2214555	0.2214555	0.1518454	0.1518454	0	0	0	0	0	0	0	0	0	0	0.3486084	1.010557	2.374995	2.374995	2.571891	2.571891	3.627758	19.05879	19.05879	22.35494	23.20032	23.20032	23.20032	23.20032	23.20032	23.20032	1.010557
48050	8599	New Haven	MI	0	48.12365	128.231	0.3486084	62.47113	62.81974	11.63485	1.010379	66900	2.8	0	10	33.68406	48.12365	0.2677683	0.2214555	0.2214555	0.1518454	0.1518454	0	0	0	0	0	0	0	0	0	0	0.3486084	1.010557	2.374995	2.374995	2.571891	2.571891	3.627758	19.05879	19.05879	22.35494	23.20032	23.20032	23.20032	23.20032	23.20032	23.20032	1.010557
48050	3034	New Haven	MI	0	48.12365	128.231	0.3486084	62.47113	62.81974	11.63485	1.010379	66900	2.8	1	38	33.68406	48.12365	0.2677683	0.2214555	0.2214555	0.1518454	0.1518454	0	0	0	0	0	0	0	0	0	0	0.3486084	1.010557	2.374995	2.374995	2.571891	2.571891	3.627758	19.05879	19.05879	22.35494	23.20032	23.20032	23.20032	23.20032	23.20032	23.20032	1.010557
48050	1519	New Haven	MI	0	48.12365	128.231	0.3486084	62.47113	62.81974	11.63485	1.010379	66900	2.8	0	49	33.68406	48.12365	0.2677683	0.2214555	0.2214555	0.1518454	0.1518454	0	0	0	0	0	0	0	0	0	0	0.3486084	1.010557	2.374995	2.374995	2.571891	2.571891	3.627758	19.05879	19.05879	22.35494	23.20032	23.20032	23.20032	23.20032	23.20032	23.20032	1.010557
48050	2529	New Haven	MI	0	48.12365	128.231	0.3486084	62.47113	62.81974	11.63485	1.010379	66900	2.8	0	30	33.68406	48.12365	0.2677683	0.2214555	0.2214555	0.1518454	0.1518454	0	0	0	0	0	0	0	0	0	0	0.3486084	1.010557	2.374995	2.374995	2.571891	2.571891	3.627758	19.05879	19.05879	22.35494	23.20032	23.20032	23.20032	23.20032	23.20032	23.20032	1.010557
48050	4549	New Haven	MI	0	48.12365	128.231	0.3486084	62.47113	62.81974	11.63485	1.010379	66900	2.8	1	87	33.68406	48.12365	0.2677683	0.2214555	0.2214555	0.1518454	0.1518454	0	0	0	0	0	0	0	0	0	0	0.3486084	1.010557	2.374995	2.374995	2.571891	2.571891	3.627758	19.05879	19.05879	22.35494	23.20032	23.20032	23.20032	23.20032	23.20032	23.20032	1.010557
48050	3539	New Haven	MI	1	48.12365	128.231	0.3486084	62.47113	62.81974	11.63485	1.010379	66900	2.8	1	30	33.68406	48.12365	0.2677683	0.2214555	0.2214555	0.1518454	0.1518454	0	0	0	0	0	0	0	0	0	0	0.3486084	1.010557	2.374995	2.374995	2.571891	2.571891	3.627758	19.05879	19.05879	22.35494	23.20032	23.20032	23.20032	23.20032	23.20032	23.20032	1.010557
48050	3539	New Haven	MI	0	48.12365	128.231	0.3486084	62.47113	62.81974	11.63485	1.010379	66900	2.8	0	36	33.68406	48.12365	0.2677683	0.2214555	0.2214555	0.1518454	0.1518454	0	0	0	0	0	0	0	0	0	0	0.3486084	1.010557	2.374995	2.374995	2.571891	2.571891	3.627758	19.05879	19.05879	22.35494	23.20032	23.20032	23.20032	23.20032	23.20032	23.20032	1.010557
48050	7074	New Haven	MI	0	48.12365	128.231	0.3486084	62.47113	62.81974	11.63485	1.010379	66900	2.8	0	29	33.68406	48.12365	0.2677683	0.2214555	0.2214555	0.1518454	0.1518454	0	0	0	0	0	0	0	0	0	0	0.3486084	1.010557	2.374995	2.374995	2.571891	2.571891	3.627758	19.05879	19.05879	22.35494	23.20032	23.20032	23.20032	23.20032	23.20032	23.20032	1.010557
48050	8084	New Haven	MI	0	48.12365	128.231	0.3486084	62.47113	62.81974	11.63485	1.010379	66900	2.8	0	11	33.68406	48.12365	0.2677683	0.2214555	0.2214555	0.1518454	0.1518454	0	0	0	0	0	0	0	0	0	0	0.3486084	1.010557	2.374995	2.374995	2.571891	2.571891	3.627758	19.05879	19.05879	22.35494	23.20032	23.20032	23.20032	23.20032	23.20032	23.20032	1.010557
48050	5559	New Haven	MI	0	48.12365	128.231	0.3486084	62.47113	62.81974	11.63485	1.010379	66900	2.8	0	72	33.68406	48.12365	0.2677683	0.2214555	0.2214555	0.1518454	0.1518454	0	0	0	0	0	0	0	0	0	0	0.3486084	1.010557	2.374995	2.374995	2.571891	2.571891	3.627758	19.05879	19.05879	22.35494	23.20032	23.20032	23.20032	23.20032	23.20032	23.20032	1.010557
48050	4549	New Haven	MI	0	48.12365	128.231	0.3486084	62.47113	62.81974	11.63485	1.010379	66900	2.8	0	75	33.68406	48.12365	0.2677683	0.2214555	0.2214555	0.1518454	0.1518454	0	0	0	0	0	0	0	0	0	0	0.3486084	1.010557	2.374995	2.374995	2.571891	2.571891	3.627758	19.05879	19.05879	22.35494	23.20032	23.20032	23.20032	23.20032	23.20032	23.20032	1.010557
48050	2529	New Haven	MI	0	48.12365	128.231	0.3486084	62.47113	62.81974	11.63485	1.010379	66900	2.8	1	31	33.68406	48.12365	0.2677683	0.2214555	0.2214555	0.1518454	0.1518454	0	0	0	0	0	0	0	0	0	0	0.3486084	1.010557	2.374995	2.374995	2.571891	2.571891	3.627758	19.05879	19.05879	22.35494	23.20032	23.20032	23.20032	23.20032	23.20032	23.20032	1.010557
48050	2024	New Haven	MI	0	48.12365	128.231	0.3486084	62.47113	62.81974	11.63485	1.010379	66900	2.8	1	42	33.68406	48.12365	0.2677683	0.2214555	0.2214555	0.1518454	0.1518454	0	0	0	0	0	0	0	0	0	0	0.3486084	1.010557	2.374995	2.374995	2.571891	2.571891	3.627758	19.05879	19.05879	22.35494	23.20032	23.20032	23.20032	23.20032	23.20032	23.20032	1.010557
48050	5559	New Haven	MI	0	48.12365	128.231	0.3486084	62.47113	62.81974	11.63485	1.010379	66900	2.8	1	75	33.68406	48.12365	0.2677683	0.2214555	0.2214555	0.1518454	0.1518454	0	0	0	0	0	0	0	0	0	0	0.3486084	1.010557	2.374995	2.374995	2.571891	2.571891	3.627758	19.05879	19.05879	22.35494	23.20032	23.20032	23.20032	23.20032	23.20032	23.20032	1.010557
48050	8599	New Haven	MI	0	48.12365	128.231	0.3486084	62.47113	62.81974	11.63485	1.010379	66900	2.8	1	20	33.68406	48.12365	0.2677683	0.2214555	0.2214555	0.1518454	0.1518454	0	0	0	0	0	0	0	0	0	0	0.3486084	1.010557	2.374995	2.374995	2.571891	2.571891	3.627758	19.05879	19.05879	22.35494	23.20032	23.20032	23.20032	23.20032	23.20032	23.20032	1.010557
48050	6064	New Haven	MI	0	48.12365	128.231	0.3486084	62.47113	62.81974	11.63485	1.010379	66900	2.8	1	59	33.68406	48.12365	0.2677683	0.2214555	0.2214555	0.1518454	0.1518454	0	0	0	0	0	0	0	0	0	0	0.3486084	1.010557	2.374995	2.374995	2.571891	2.571891	3.627758	19.05879	19.05879	22.35494	23.20032	23.20032	23.20032	23.20032	23.20032	23.20032	1.010557
48050	5054	New Haven	MI	0	48.12365	128.231	0.3486084	62.47113	62.81974	11.63485	1.010379	66900	2.8	1	59	33.68406	48.12365	0.2677683	0.2214555	0.2214555	0.1518454	0.1518454	0	0	0	0	0	0	0	0	0	0	0.3486084	1.010557	2.374995	2.374995	2.571891	2.571891	3.627758	19.05879	19.05879	22.35494	23.20032	23.20032	23.20032	23.20032	23.20032	23.20032	1.010557
48050	2024	New Haven	MI	0	48.12365	128.231	0.3486084	62.47113	62.81974	11.63485	1.010379	66900	2.8	0	46	33.68406	48.12365	0.2677683	0.2214555	0.2214555	0.1518454	0.1518454	0	0	0	0	0	0	0	0	0	0	0.3486084	1.010557	2.374995	2.374995	2.571891	2.571891	3.627758	19.05879	19.05879	22.35494	23.20032	23.20032	23.20032	23.20032	23.20032	23.20032	1.010557
48050	7579	New Haven	MI	0	48.12365	128.231	0.3486084	62.47113	62.81974	11.63485	1.010379	66900	2.8	0	15	33.68406	48.12365	0.2677683	0.2214555	0.2214555	0.1518454	0.1518454	0	0	0	0	0	0	0	0	0	0	0.3486084	1.010557	2.374995	2.374995	2.571891	2.571891	3.627758	19.05879	19.05879	22.35494	23.20032	23.20032	23.20032	23.20032	23.20032	23.20032	1.010557
48050	7074	New Haven	MI	0	48.12365	128.231	0.3486084	62.47113	62.81974	11.63485	1.010379	66900	2.8	1	19	33.68406	48.12365	0.2677683	0.2214555	0.2214555	0.1518454	0.1518454	0	0	0	0	0	0	0	0	0	0	0.3486084	1.010557	2.374995	2.374995	2.571891	2.571891	3.627758	19.05879	19.05879	22.35494	23.20032	23.20032	23.20032	23.20032	23.20032	23.20032	1.010557
48050	1519	New Haven	MI	0	48.12365	128.231	0.3486084	62.47113	62.81974	11.63485	1.010379	66900	2.8	1	55	33.68406	48.12365	0.2677683	0.2214555	0.2214555	0.1518454	0.1518454	0	0	0	0	0	0	0	0	0	0	0.3486084	1.010557	2.374995	2.374995	2.571891	2.571891	3.627758	19.05879	19.05879	22.35494	23.20032	23.20032	23.20032	23.20032	23.20032	23.20032	1.010557
48050	6569	New Haven	MI	0	48.12365	128.231	0.3486084	62.47113	62.81974	11.63485	1.010379	66900	2.8	1	39	33.68406	48.12365	0.2677683	0.2214555	0.2214555	0.1518454	0.1518454	0	0	0	0	0	0	0	0	0	0	0.3486084	1.010557	2.374995	2.374995	2.571891	2.571891	3.627758	19.05879	19.05879	22.35494	23.20032	23.20032	23.20032	23.20032	23.20032	23.20032	1.010557
48050	8084	New Haven	MI	0	48.12365	128.231	0.3486084	62.47113	62.81974	11.63485	1.010379	66900	2.8	1	14	33.68406	48.12365	0.2677683	0.2214555	0.2214555	0.1518454	0.1518454	0	0	0	0	0	0	0	0	0	0	0.3486084	1.010557	2.374995	2.374995	2.571891	2.571891	3.627758	19.05879	19.05879	22.35494	23.20032	23.20032	23.20032	23.20032	23.20032	23.20032	1.010557
48051	1519	New Baltimore	MI	1	36.9287	326.1198	0.3722153	88.67634	89.04855	4.265302	0.8972513	64080	8.7	0	678	446.0216	36.9287	0.304138	0.2096313	0.2096313	0.2096313	0.2096313	0	0	0	0	0	0	0	0	0	0	0.3722153	0.8974257	2.567804	2.608936	2.745394	2.745394	7.491059	12.05618	17.53906	20.03518	20.3307	20.3307	20.3307	20.3307	20.3307	20.3307	0.8974257
48051	8084	New Baltimore	MI	0	36.9287	326.1198	0.3722153	88.67634	89.04855	4.265302	0.8972513	64080	8.7	1	83	446.0216	36.9287	0.304138	0.2096313	0.2096313	0.2096313	0.2096313	0	0	0	0	0	0	0	0	0	0	0.3722153	0.8974257	2.567804	2.608936	2.745394	2.745394	7.491059	12.05618	17.53906	20.03518	20.3307	20.3307	20.3307	20.3307	20.3307	20.3307	0.8974257
48051	3539	New Baltimore	MI	1	36.9287	326.1198	0.3722153	88.67634	89.04855	4.265302	0.8972513	64080	8.7	1	642	446.0216	36.9287	0.304138	0.2096313	0.2096313	0.2096313	0.2096313	0	0	0	0	0	0	0	0	0	0	0.3722153	0.8974257	2.567804	2.608936	2.745394	2.745394	7.491059	12.05618	17.53906	20.03518	20.3307	20.3307	20.3307	20.3307	20.3307	20.3307	0.8974257
48051	8084	New Baltimore	MI	2	36.9287	326.1198	0.3722153	88.67634	89.04855	4.265302	0.8972513	64080	8.7	0	65	446.0216	36.9287	0.304138	0.2096313	0.2096313	0.2096313	0.2096313	0	0	0	0	0	0	0	0	0	0	0.3722153	0.8974257	2.567804	2.608936	2.745394	2.745394	7.491059	12.05618	17.53906	20.03518	20.3307	20.3307	20.3307	20.3307	20.3307	20.3307	0.8974257
48051	7074	New Baltimore	MI	3	36.9287	326.1198	0.3722153	88.67634	89.04855	4.265302	0.8972513	64080	8.7	0	146	446.0216	36.9287	0.304138	0.2096313	0.2096313	0.2096313	0.2096313	0	0	0	0	0	0	0	0	0	0	0.3722153	0.8974257	2.567804	2.608936	2.745394	2.745394	7.491059	12.05618	17.53906	20.03518	20.3307	20.3307	20.3307	20.3307	20.3307	20.3307	0.8974257
48051	7579	New Baltimore	MI	0	36.9287	326.1198	0.3722153	88.67634	89.04855	4.265302	0.8972513	64080	8.7	0	96	446.0216	36.9287	0.304138	0.2096313	0.2096313	0.2096313	0.2096313	0	0	0	0	0	0	0	0	0	0	0.3722153	0.8974257	2.567804	2.608936	2.745394	2.745394	7.491059	12.05618	17.53906	20.03518	20.3307	20.3307	20.3307	20.3307	20.3307	20.3307	0.8974257
48051	3034	New Baltimore	MI	2	36.9287	326.1198	0.3722153	88.67634	89.04855	4.265302	0.8972513	64080	8.7	0	553	446.0216	36.9287	0.304138	0.2096313	0.2096313	0.2096313	0.2096313	0	0	0	0	0	0	0	0	0	0	0.3722153	0.8974257	2.567804	2.608936	2.745394	2.745394	7.491059	12.05618	17.53906	20.03518	20.3307	20.3307	20.3307	20.3307	20.3307	20.3307	0.8974257
48051	8599	New Baltimore	MI	0	36.9287	326.1198	0.3722153	88.67634	89.04855	4.265302	0.8972513	64080	8.7	1	73	446.0216	36.9287	0.304138	0.2096313	0.2096313	0.2096313	0.2096313	0	0	0	0	0	0	0	0	0	0	0.3722153	0.8974257	2.567804	2.608936	2.745394	2.745394	7.491059	12.05618	17.53906	20.03518	20.3307	20.3307	20.3307	20.3307	20.3307	20.3307	0.8974257
48051	2024	New Baltimore	MI	5	36.9287	326.1198	0.3722153	88.67634	89.04855	4.265302	0.8972513	64080	8.7	1	442	446.0216	36.9287	0.304138	0.2096313	0.2096313	0.2096313	0.2096313	0	0	0	0	0	0	0	0	0	0	0.3722153	0.8974257	2.567804	2.608936	2.745394	2.745394	7.491059	12.05618	17.53906	20.03518	20.3307	20.3307	20.3307	20.3307	20.3307	20.3307	0.8974257
48051	5559	New Baltimore	MI	0	36.9287	326.1198	0.3722153	88.67634	89.04855	4.265302	0.8972513	64080	8.7	1	498	446.0216	36.9287	0.304138	0.2096313	0.2096313	0.2096313	0.2096313	0	0	0	0	0	0	0	0	0	0	0.3722153	0.8974257	2.567804	2.608936	2.745394	2.745394	7.491059	12.05618	17.53906	20.03518	20.3307	20.3307	20.3307	20.3307	20.3307	20.3307	0.8974257
48051	3034	New Baltimore	MI	1	36.9287	326.1198	0.3722153	88.67634	89.04855	4.265302	0.8972513	64080	8.7	1	533	446.0216	36.9287	0.304138	0.2096313	0.2096313	0.2096313	0.2096313	0	0	0	0	0	0	0	0	0	0	0.3722153	0.8974257	2.567804	2.608936	2.745394	2.745394	7.491059	12.05618	17.53906	20.03518	20.3307	20.3307	20.3307	20.3307	20.3307	20.3307	0.8974257
48051	1519	New Baltimore	MI	0	36.9287	326.1198	0.3722153	88.67634	89.04855	4.265302	0.8972513	64080	8.7	1	633	446.0216	36.9287	0.304138	0.2096313	0.2096313	0.2096313	0.2096313	0	0	0	0	0	0	0	0	0	0	0.3722153	0.8974257	2.567804	2.608936	2.745394	2.745394	7.491059	12.05618	17.53906	20.03518	20.3307	20.3307	20.3307	20.3307	20.3307	20.3307	0.8974257
48051	2024	New Baltimore	MI	2	36.9287	326.1198	0.3722153	88.67634	89.04855	4.265302	0.8972513	64080	8.7	0	471	446.0216	36.9287	0.304138	0.2096313	0.2096313	0.2096313	0.2096313	0	0	0	0	0	0	0	0	0	0	0.3722153	0.8974257	2.567804	2.608936	2.745394	2.745394	7.491059	12.05618	17.53906	20.03518	20.3307	20.3307	20.3307	20.3307	20.3307	20.3307	0.8974257
48051	6569	New Baltimore	MI	0	36.9287	326.1198	0.3722153	88.67634	89.04855	4.265302	0.8972513	64080	8.7	1	252	446.0216	36.9287	0.304138	0.2096313	0.2096313	0.2096313	0.2096313	0	0	0	0	0	0	0	0	0	0	0.3722153	0.8974257	2.567804	2.608936	2.745394	2.745394	7.491059	12.05618	17.53906	20.03518	20.3307	20.3307	20.3307	20.3307	20.3307	20.3307	0.8974257
48051	4044	New Baltimore	MI	4	36.9287	326.1198	0.3722153	88.67634	89.04855	4.265302	0.8972513	64080	8.7	1	783	446.0216	36.9287	0.304138	0.2096313	0.2096313	0.2096313	0.2096313	0	0	0	0	0	0	0	0	0	0	0.3722153	0.8974257	2.567804	2.608936	2.745394	2.745394	7.491059	12.05618	17.53906	20.03518	20.3307	20.3307	20.3307	20.3307	20.3307	20.3307	0.8974257
48051	7579	New Baltimore	MI	1	36.9287	326.1198	0.3722153	88.67634	89.04855	4.265302	0.8972513	64080	8.7	1	132	446.0216	36.9287	0.304138	0.2096313	0.2096313	0.2096313	0.2096313	0	0	0	0	0	0	0	0	0	0	0.3722153	0.8974257	2.567804	2.608936	2.745394	2.745394	7.491059	12.05618	17.53906	20.03518	20.3307	20.3307	20.3307	20.3307	20.3307	20.3307	0.8974257
48051	4549	New Baltimore	MI	2	36.9287	326.1198	0.3722153	88.67634	89.04855	4.265302	0.8972513	64080	8.7	0	707	446.0216	36.9287	0.304138	0.2096313	0.2096313	0.2096313	0.2096313	0	0	0	0	0	0	0	0	0	0	0.3722153	0.8974257	2.567804	2.608936	2.745394	2.745394	7.491059	12.05618	17.53906	20.03518	20.3307	20.3307	20.3307	20.3307	20.3307	20.3307	0.8974257
48051	6569	New Baltimore	MI	1	36.9287	326.1198	0.3722153	88.67634	89.04855	4.265302	0.8972513	64080	8.7	0	231	446.0216	36.9287	0.304138	0.2096313	0.2096313	0.2096313	0.2096313	0	0	0	0	0	0	0	0	0	0	0.3722153	0.8974257	2.567804	2.608936	2.745394	2.745394	7.491059	12.05618	17.53906	20.03518	20.3307	20.3307	20.3307	20.3307	20.3307	20.3307	0.8974257
48051	6064	New Baltimore	MI	0	36.9287	326.1198	0.3722153	88.67634	89.04855	4.265302	0.8972513	64080	8.7	1	381	446.0216	36.9287	0.304138	0.2096313	0.2096313	0.2096313	0.2096313	0	0	0	0	0	0	0	0	0	0	0.3722153	0.8974257	2.567804	2.608936	2.745394	2.745394	7.491059	12.05618	17.53906	20.03518	20.3307	20.3307	20.3307	20.3307	20.3307	20.3307	0.8974257
48051	2529	New Baltimore	MI	2	36.9287	326.1198	0.3722153	88.67634	89.04855	4.265302	0.8972513	64080	8.7	0	483	446.0216	36.9287	0.304138	0.2096313	0.2096313	0.2096313	0.2096313	0	0	0	0	0	0	0	0	0	0	0.3722153	0.8974257	2.567804	2.608936	2.745394	2.745394	7.491059	12.05618	17.53906	20.03518	20.3307	20.3307	20.3307	20.3307	20.3307	20.3307	0.8974257
48051	4549	New Baltimore	MI	1	36.9287	326.1198	0.3722153	88.67634	89.04855	4.265302	0.8972513	64080	8.7	1	742	446.0216	36.9287	0.304138	0.2096313	0.2096313	0.2096313	0.2096313	0	0	0	0	0	0	0	0	0	0	0.3722153	0.8974257	2.567804	2.608936	2.745394	2.745394	7.491059	12.05618	17.53906	20.03518	20.3307	20.3307	20.3307	20.3307	20.3307	20.3307	0.8974257
48051	7074	New Baltimore	MI	0	36.9287	326.1198	0.3722153	88.67634	89.04855	4.265302	0.8972513	64080	8.7	1	166	446.0216	36.9287	0.304138	0.2096313	0.2096313	0.2096313	0.2096313	0	0	0	0	0	0	0	0	0	0	0.3722153	0.8974257	2.567804	2.608936	2.745394	2.745394	7.491059	12.05618	17.53906	20.03518	20.3307	20.3307	20.3307	20.3307	20.3307	20.3307	0.8974257
48051	4044	New Baltimore	MI	3	36.9287	326.1198	0.3722153	88.67634	89.04855	4.265302	0.8972513	64080	8.7	0	722	446.0216	36.9287	0.304138	0.2096313	0.2096313	0.2096313	0.2096313	0	0	0	0	0	0	0	0	0	0	0.3722153	0.8974257	2.567804	2.608936	2.745394	2.745394	7.491059	12.05618	17.53906	20.03518	20.3307	20.3307	20.3307	20.3307	20.3307	20.3307	0.8974257
48051	6064	New Baltimore	MI	0	36.9287	326.1198	0.3722153	88.67634	89.04855	4.265302	0.8972513	64080	8.7	0	316	446.0216	36.9287	0.304138	0.2096313	0.2096313	0.2096313	0.2096313	0	0	0	0	0	0	0	0	0	0	0.3722153	0.8974257	2.567804	2.608936	2.745394	2.745394	7.491059	12.05618	17.53906	20.03518	20.3307	20.3307	20.3307	20.3307	20.3307	20.3307	0.8974257
48051	5559	New Baltimore	MI	1	36.9287	326.1198	0.3722153	88.67634	89.04855	4.265302	0.8972513	64080	8.7	0	485	446.0216	36.9287	0.304138	0.2096313	0.2096313	0.2096313	0.2096313	0	0	0	0	0	0	0	0	0	0	0.3722153	0.8974257	2.567804	2.608936	2.745394	2.745394	7.491059	12.05618	17.53906	20.03518	20.3307	20.3307	20.3307	20.3307	20.3307	20.3307	0.8974257
48051	5054	New Baltimore	MI	0	36.9287	326.1198	0.3722153	88.67634	89.04855	4.265302	0.8972513	64080	8.7	0	660	446.0216	36.9287	0.304138	0.2096313	0.2096313	0.2096313	0.2096313	0	0	0	0	0	0	0	0	0	0	0.3722153	0.8974257	2.567804	2.608936	2.745394	2.745394	7.491059	12.05618	17.53906	20.03518	20.3307	20.3307	20.3307	20.3307	20.3307	20.3307	0.8974257
48051	2529	New Baltimore	MI	4	36.9287	326.1198	0.3722153	88.67634	89.04855	4.265302	0.8972513	64080	8.7	1	499	446.0216	36.9287	0.304138	0.2096313	0.2096313	0.2096313	0.2096313	0	0	0	0	0	0	0	0	0	0	0.3722153	0.8974257	2.567804	2.608936	2.745394	2.745394	7.491059	12.05618	17.53906	20.03518	20.3307	20.3307	20.3307	20.3307	20.3307	20.3307	0.8974257
48051	8599	New Baltimore	MI	0	36.9287	326.1198	0.3722153	88.67634	89.04855	4.265302	0.8972513	64080	8.7	0	33	446.0216	36.9287	0.304138	0.2096313	0.2096313	0.2096313	0.2096313	0	0	0	0	0	0	0	0	0	0	0.3722153	0.8974257	2.567804	2.608936	2.745394	2.745394	7.491059	12.05618	17.53906	20.03518	20.3307	20.3307	20.3307	20.3307	20.3307	20.3307	0.8974257
48051	3539	New Baltimore	MI	0	36.9287	326.1198	0.3722153	88.67634	89.04855	4.265302	0.8972513	64080	8.7	0	553	446.0216	36.9287	0.304138	0.2096313	0.2096313	0.2096313	0.2096313	0	0	0	0	0	0	0	0	0	0	0.3722153	0.8974257	2.567804	2.608936	2.745394	2.745394	7.491059	12.05618	17.53906	20.03518	20.3307	20.3307	20.3307	20.3307	20.3307	20.3307	0.8974257
48051	5054	New Baltimore	MI	2	36.9287	326.1198	0.3722153	88.67634	89.04855	4.265302	0.8972513	64080	8.7	1	667	446.0216	36.9287	0.304138	0.2096313	0.2096313	0.2096313	0.2096313	0	0	0	0	0	0	0	0	0	0	0.3722153	0.8974257	2.567804	2.608936	2.745394	2.745394	7.491059	12.05618	17.53906	20.03518	20.3307	20.3307	20.3307	20.3307	20.3307	20.3307	0.8974257
48054	2529	East China	MI	0	108.9357	264.6163	0.0192145	58.8326	58.85181	4.066141	2.801893	62688	5.7	1	117	66.99368	108.9357	0	0	0	0	0	0	0	0	0	0	0	0	0	0	0	0.0192145	2.802193	11.50589	11.50589	11.77143	13.12035	15.263	15.44242	15.44242	43.01751	43.79333	43.79333	43.79333	43.79333	43.79333	43.79333	2.802193
48054	6569	East China	MI	0	108.9357	264.6163	0.0192145	58.8326	58.85181	4.066141	2.801893	62688	5.7	1	230	66.99368	108.9357	0	0	0	0	0	0	0	0	0	0	0	0	0	0	0	0.0192145	2.802193	11.50589	11.50589	11.77143	13.12035	15.263	15.44242	15.44242	43.01751	43.79333	43.79333	43.79333	43.79333	43.79333	43.79333	2.802193
48054	3539	East China	MI	1	108.9357	264.6163	0.0192145	58.8326	58.85181	4.066141	2.801893	62688	5.7	0	172	66.99368	108.9357	0	0	0	0	0	0	0	0	0	0	0	0	0	0	0	0.0192145	2.802193	11.50589	11.50589	11.77143	13.12035	15.263	15.44242	15.44242	43.01751	43.79333	43.79333	43.79333	43.79333	43.79333	43.79333	2.802193
48054	8599	East China	MI	0	108.9357	264.6163	0.0192145	58.8326	58.85181	4.066141	2.801893	62688	5.7	1	170	66.99368	108.9357	0	0	0	0	0	0	0	0	0	0	0	0	0	0	0	0.0192145	2.802193	11.50589	11.50589	11.77143	13.12035	15.263	15.44242	15.44242	43.01751	43.79333	43.79333	43.79333	43.79333	43.79333	43.79333	2.802193
48054	5054	East China	MI	2	108.9357	264.6163	0.0192145	58.8326	58.85181	4.066141	2.801893	62688	5.7	1	322	66.99368	108.9357	0	0	0	0	0	0	0	0	0	0	0	0	0	0	0	0.0192145	2.802193	11.50589	11.50589	11.77143	13.12035	15.263	15.44242	15.44242	43.01751	43.79333	43.79333	43.79333	43.79333	43.79333	43.79333	2.802193
48054	3539	East China	MI	0	108.9357	264.6163	0.0192145	58.8326	58.85181	4.066141	2.801893	62688	5.7	1	203	66.99368	108.9357	0	0	0	0	0	0	0	0	0	0	0	0	0	0	0	0.0192145	2.802193	11.50589	11.50589	11.77143	13.12035	15.263	15.44242	15.44242	43.01751	43.79333	43.79333	43.79333	43.79333	43.79333	43.79333	2.802193
48054	4044	East China	MI	0	108.9357	264.6163	0.0192145	58.8326	58.85181	4.066141	2.801893	62688	5.7	1	269	66.99368	108.9357	0	0	0	0	0	0	0	0	0	0	0	0	0	0	0	0.0192145	2.802193	11.50589	11.50589	11.77143	13.12035	15.263	15.44242	15.44242	43.01751	43.79333	43.79333	43.79333	43.79333	43.79333	43.79333	2.802193
48054	2024	East China	MI	3	108.9357	264.6163	0.0192145	58.8326	58.85181	4.066141	2.801893	62688	5.7	0	181	66.99368	108.9357	0	0	0	0	0	0	0	0	0	0	0	0	0	0	0	0.0192145	2.802193	11.50589	11.50589	11.77143	13.12035	15.263	15.44242	15.44242	43.01751	43.79333	43.79333	43.79333	43.79333	43.79333	43.79333	2.802193
48054	4549	East China	MI	0	108.9357	264.6163	0.0192145	58.8326	58.85181	4.066141	2.801893	62688	5.7	0	340	66.99368	108.9357	0	0	0	0	0	0	0	0	0	0	0	0	0	0	0	0.0192145	2.802193	11.50589	11.50589	11.77143	13.12035	15.263	15.44242	15.44242	43.01751	43.79333	43.79333	43.79333	43.79333	43.79333	43.79333	2.802193
48054	5559	East China	MI	0	108.9357	264.6163	0.0192145	58.8326	58.85181	4.066141	2.801893	62688	5.7	1	296	66.99368	108.9357	0	0	0	0	0	0	0	0	0	0	0	0	0	0	0	0.0192145	2.802193	11.50589	11.50589	11.77143	13.12035	15.263	15.44242	15.44242	43.01751	43.79333	43.79333	43.79333	43.79333	43.79333	43.79333	2.802193
48054	6064	East China	MI	0	108.9357	264.6163	0.0192145	58.8326	58.85181	4.066141	2.801893	62688	5.7	1	265	66.99368	108.9357	0	0	0	0	0	0	0	0	0	0	0	0	0	0	0	0.0192145	2.802193	11.50589	11.50589	11.77143	13.12035	15.263	15.44242	15.44242	43.01751	43.79333	43.79333	43.79333	43.79333	43.79333	43.79333	2.802193
48054	3034	East China	MI	0	108.9357	264.6163	0.0192145	58.8326	58.85181	4.066141	2.801893	62688	5.7	1	133	66.99368	108.9357	0	0	0	0	0	0	0	0	0	0	0	0	0	0	0	0.0192145	2.802193	11.50589	11.50589	11.77143	13.12035	15.263	15.44242	15.44242	43.01751	43.79333	43.79333	43.79333	43.79333	43.79333	43.79333	2.802193
48054	7074	East China	MI	0	108.9357	264.6163	0.0192145	58.8326	58.85181	4.066141	2.801893	62688	5.7	1	158	66.99368	108.9357	0	0	0	0	0	0	0	0	0	0	0	0	0	0	0	0.0192145	2.802193	11.50589	11.50589	11.77143	13.12035	15.263	15.44242	15.44242	43.01751	43.79333	43.79333	43.79333	43.79333	43.79333	43.79333	2.802193
48054	5559	East China	MI	1	108.9357	264.6163	0.0192145	58.8326	58.85181	4.066141	2.801893	62688	5.7	0	279	66.99368	108.9357	0	0	0	0	0	0	0	0	0	0	0	0	0	0	0	0.0192145	2.802193	11.50589	11.50589	11.77143	13.12035	15.263	15.44242	15.44242	43.01751	43.79333	43.79333	43.79333	43.79333	43.79333	43.79333	2.802193
48054	2529	East China	MI	0	108.9357	264.6163	0.0192145	58.8326	58.85181	4.066141	2.801893	62688	5.7	0	139	66.99368	108.9357	0	0	0	0	0	0	0	0	0	0	0	0	0	0	0	0.0192145	2.802193	11.50589	11.50589	11.77143	13.12035	15.263	15.44242	15.44242	43.01751	43.79333	43.79333	43.79333	43.79333	43.79333	43.79333	2.802193
48054	1519	East China	MI	0	108.9357	264.6163	0.0192145	58.8326	58.85181	4.066141	2.801893	62688	5.7	1	246	66.99368	108.9357	0	0	0	0	0	0	0	0	0	0	0	0	0	0	0	0.0192145	2.802193	11.50589	11.50589	11.77143	13.12035	15.263	15.44242	15.44242	43.01751	43.79333	43.79333	43.79333	43.79333	43.79333	43.79333	2.802193
48054	7579	East China	MI	0	108.9357	264.6163	0.0192145	58.8326	58.85181	4.066141	2.801893	62688	5.7	1	135	66.99368	108.9357	0	0	0	0	0	0	0	0	0	0	0	0	0	0	0	0.0192145	2.802193	11.50589	11.50589	11.77143	13.12035	15.263	15.44242	15.44242	43.01751	43.79333	43.79333	43.79333	43.79333	43.79333	43.79333	2.802193
48054	3034	East China	MI	2	108.9357	264.6163	0.0192145	58.8326	58.85181	4.066141	2.801893	62688	5.7	0	139	66.99368	108.9357	0	0	0	0	0	0	0	0	0	0	0	0	0	0	0	0.0192145	2.802193	11.50589	11.50589	11.77143	13.12035	15.263	15.44242	15.44242	43.01751	43.79333	43.79333	43.79333	43.79333	43.79333	43.79333	2.802193
48054	4549	East China	MI	1	108.9357	264.6163	0.0192145	58.8326	58.85181	4.066141	2.801893	62688	5.7	1	345	66.99368	108.9357	0	0	0	0	0	0	0	0	0	0	0	0	0	0	0	0.0192145	2.802193	11.50589	11.50589	11.77143	13.12035	15.263	15.44242	15.44242	43.01751	43.79333	43.79333	43.79333	43.79333	43.79333	43.79333	2.802193
48054	6064	East China	MI	1	108.9357	264.6163	0.0192145	58.8326	58.85181	4.066141	2.801893	62688	5.7	0	275	66.99368	108.9357	0	0	0	0	0	0	0	0	0	0	0	0	0	0	0	0.0192145	2.802193	11.50589	11.50589	11.77143	13.12035	15.263	15.44242	15.44242	43.01751	43.79333	43.79333	43.79333	43.79333	43.79333	43.79333	2.802193
48054	8084	East China	MI	0	108.9357	264.6163	0.0192145	58.8326	58.85181	4.066141	2.801893	62688	5.7	0	69	66.99368	108.9357	0	0	0	0	0	0	0	0	0	0	0	0	0	0	0	0.0192145	2.802193	11.50589	11.50589	11.77143	13.12035	15.263	15.44242	15.44242	43.01751	43.79333	43.79333	43.79333	43.79333	43.79333	43.79333	2.802193
48054	1519	East China	MI	0	108.9357	264.6163	0.0192145	58.8326	58.85181	4.066141	2.801893	62688	5.7	0	292	66.99368	108.9357	0	0	0	0	0	0	0	0	0	0	0	0	0	0	0	0.0192145	2.802193	11.50589	11.50589	11.77143	13.12035	15.263	15.44242	15.44242	43.01751	43.79333	43.79333	43.79333	43.79333	43.79333	43.79333	2.802193
48054	4044	East China	MI	0	108.9357	264.6163	0.0192145	58.8326	58.85181	4.066141	2.801893	62688	5.7	0	257	66.99368	108.9357	0	0	0	0	0	0	0	0	0	0	0	0	0	0	0	0.0192145	2.802193	11.50589	11.50589	11.77143	13.12035	15.263	15.44242	15.44242	43.01751	43.79333	43.79333	43.79333	43.79333	43.79333	43.79333	2.802193
48054	8599	East China	MI	1	108.9357	264.6163	0.0192145	58.8326	58.85181	4.066141	2.801893	62688	5.7	0	64	66.99368	108.9357	0	0	0	0	0	0	0	0	0	0	0	0	0	0	0	0.0192145	2.802193	11.50589	11.50589	11.77143	13.12035	15.263	15.44242	15.44242	43.01751	43.79333	43.79333	43.79333	43.79333	43.79333	43.79333	2.802193
48054	2024	East China	MI	2	108.9357	264.6163	0.0192145	58.8326	58.85181	4.066141	2.801893	62688	5.7	1	150	66.99368	108.9357	0	0	0	0	0	0	0	0	0	0	0	0	0	0	0	0.0192145	2.802193	11.50589	11.50589	11.77143	13.12035	15.263	15.44242	15.44242	43.01751	43.79333	43.79333	43.79333	43.79333	43.79333	43.79333	2.802193
48054	7074	East China	MI	0	108.9357	264.6163	0.0192145	58.8326	58.85181	4.066141	2.801893	62688	5.7	0	151	66.99368	108.9357	0	0	0	0	0	0	0	0	0	0	0	0	0	0	0	0.0192145	2.802193	11.50589	11.50589	11.77143	13.12035	15.263	15.44242	15.44242	43.01751	43.79333	43.79333	43.79333	43.79333	43.79333	43.79333	2.802193
48054	8084	East China	MI	0	108.9357	264.6163	0.0192145	58.8326	58.85181	4.066141	2.801893	62688	5.7	1	115	66.99368	108.9357	0	0	0	0	0	0	0	0	0	0	0	0	0	0	0	0.0192145	2.802193	11.50589	11.50589	11.77143	13.12035	15.263	15.44242	15.44242	43.01751	43.79333	43.79333	43.79333	43.79333	43.79333	43.79333	2.802193
48054	6569	East China	MI	0	108.9357	264.6163	0.0192145	58.8326	58.85181	4.066141	2.801893	62688	5.7	0	221	66.99368	108.9357	0	0	0	0	0	0	0	0	0	0	0	0	0	0	0	0.0192145	2.802193	11.50589	11.50589	11.77143	13.12035	15.263	15.44242	15.44242	43.01751	43.79333	43.79333	43.79333	43.79333	43.79333	43.79333	2.802193
48054	7579	East China	MI	0	108.9357	264.6163	0.0192145	58.8326	58.85181	4.066141	2.801893	62688	5.7	0	113	66.99368	108.9357	0	0	0	0	0	0	0	0	0	0	0	0	0	0	0	0.0192145	2.802193	11.50589	11.50589	11.77143	13.12035	15.263	15.44242	15.44242	43.01751	43.79333	43.79333	43.79333	43.79333	43.79333	43.79333	2.802193
48054	5054	East China	MI	1	108.9357	264.6163	0.0192145	58.8326	58.85181	4.066141	2.801893	62688	5.7	0	326	66.99368	108.9357	0	0	0	0	0	0	0	0	0	0	0	0	0	0	0	0.0192145	2.802193	11.50589	11.50589	11.77143	13.12035	15.263	15.44242	15.44242	43.01751	43.79333	43.79333	43.79333	43.79333	43.79333	43.79333	2.802193
48059	4044	Fort Gratiot	MI	6	83.72539	542.2736	0.1679165	84.5603	84.72822	2.047833	1.490567	51795	8.2	1	520	179.8976	83.72539	0.1110207	0.0264188	0	0	0	0	0	0	0	0	0	0	0	0	0	0.1679165	1.490638	5.093776	7.113112	7.123197	7.252308	7.252308	9.003758	47.25637	54.98844	57.82965	57.82965	57.82965	57.82965	58.95347	58.95347	1.490638
48059	6569	Fort Gratiot	MI	1	83.72539	542.2736	0.1679165	84.5603	84.72822	2.047833	1.490567	51795	8.2	1	416	179.8976	83.72539	0.1110207	0.0264188	0	0	0	0	0	0	0	0	0	0	0	0	0	0.1679165	1.490638	5.093776	7.113112	7.123197	7.252308	7.252308	9.003758	47.25637	54.98844	57.82965	57.82965	57.82965	57.82965	58.95347	58.95347	1.490638
48059	8599	Fort Gratiot	MI	2	83.72539	542.2736	0.1679165	84.5603	84.72822	2.047833	1.490567	51795	8.2	1	377	179.8976	83.72539	0.1110207	0.0264188	0	0	0	0	0	0	0	0	0	0	0	0	0	0.1679165	1.490638	5.093776	7.113112	7.123197	7.252308	7.252308	9.003758	47.25637	54.98844	57.82965	57.82965	57.82965	57.82965	58.95347	58.95347	1.490638
48059	6064	Fort Gratiot	MI	1	83.72539	542.2736	0.1679165	84.5603	84.72822	2.047833	1.490567	51795	8.2	1	527	179.8976	83.72539	0.1110207	0.0264188	0	0	0	0	0	0	0	0	0	0	0	0	0	0.1679165	1.490638	5.093776	7.113112	7.123197	7.252308	7.252308	9.003758	47.25637	54.98844	57.82965	57.82965	57.82965	57.82965	58.95347	58.95347	1.490638
48059	4549	Fort Gratiot	MI	3	83.72539	542.2736	0.1679165	84.5603	84.72822	2.047833	1.490567	51795	8.2	0	548	179.8976	83.72539	0.1110207	0.0264188	0	0	0	0	0	0	0	0	0	0	0	0	0	0.1679165	1.490638	5.093776	7.113112	7.123197	7.252308	7.252308	9.003758	47.25637	54.98844	57.82965	57.82965	57.82965	57.82965	58.95347	58.95347	1.490638
48059	2529	Fort Gratiot	MI	4	83.72539	542.2736	0.1679165	84.5603	84.72822	2.047833	1.490567	51795	8.2	1	369	179.8976	83.72539	0.1110207	0.0264188	0	0	0	0	0	0	0	0	0	0	0	0	0	0.1679165	1.490638	5.093776	7.113112	7.123197	7.252308	7.252308	9.003758	47.25637	54.98844	57.82965	57.82965	57.82965	57.82965	58.95347	58.95347	1.490638
48059	2529	Fort Gratiot	MI	1	83.72539	542.2736	0.1679165	84.5603	84.72822	2.047833	1.490567	51795	8.2	0	375	179.8976	83.72539	0.1110207	0.0264188	0	0	0	0	0	0	0	0	0	0	0	0	0	0.1679165	1.490638	5.093776	7.113112	7.123197	7.252308	7.252308	9.003758	47.25637	54.98844	57.82965	57.82965	57.82965	57.82965	58.95347	58.95347	1.490638
48059	4044	Fort Gratiot	MI	0	83.72539	542.2736	0.1679165	84.5603	84.72822	2.047833	1.490567	51795	8.2	0	481	179.8976	83.72539	0.1110207	0.0264188	0	0	0	0	0	0	0	0	0	0	0	0	0	0.1679165	1.490638	5.093776	7.113112	7.123197	7.252308	7.252308	9.003758	47.25637	54.98844	57.82965	57.82965	57.82965	57.82965	58.95347	58.95347	1.490638
48059	8084	Fort Gratiot	MI	1	83.72539	542.2736	0.1679165	84.5603	84.72822	2.047833	1.490567	51795	8.2	0	161	179.8976	83.72539	0.1110207	0.0264188	0	0	0	0	0	0	0	0	0	0	0	0	0	0.1679165	1.490638	5.093776	7.113112	7.123197	7.252308	7.252308	9.003758	47.25637	54.98844	57.82965	57.82965	57.82965	57.82965	58.95347	58.95347	1.490638
48059	5559	Fort Gratiot	MI	0	83.72539	542.2736	0.1679165	84.5603	84.72822	2.047833	1.490567	51795	8.2	1	622	179.8976	83.72539	0.1110207	0.0264188	0	0	0	0	0	0	0	0	0	0	0	0	0	0.1679165	1.490638	5.093776	7.113112	7.123197	7.252308	7.252308	9.003758	47.25637	54.98844	57.82965	57.82965	57.82965	57.82965	58.95347	58.95347	1.490638
48059	2024	Fort Gratiot	MI	2	83.72539	542.2736	0.1679165	84.5603	84.72822	2.047833	1.490567	51795	8.2	1	336	179.8976	83.72539	0.1110207	0.0264188	0	0	0	0	0	0	0	0	0	0	0	0	0	0.1679165	1.490638	5.093776	7.113112	7.123197	7.252308	7.252308	9.003758	47.25637	54.98844	57.82965	57.82965	57.82965	57.82965	58.95347	58.95347	1.490638
48059	7074	Fort Gratiot	MI	0	83.72539	542.2736	0.1679165	84.5603	84.72822	2.047833	1.490567	51795	8.2	0	264	179.8976	83.72539	0.1110207	0.0264188	0	0	0	0	0	0	0	0	0	0	0	0	0	0.1679165	1.490638	5.093776	7.113112	7.123197	7.252308	7.252308	9.003758	47.25637	54.98844	57.82965	57.82965	57.82965	57.82965	58.95347	58.95347	1.490638
48059	3034	Fort Gratiot	MI	7	83.72539	542.2736	0.1679165	84.5603	84.72822	2.047833	1.490567	51795	8.2	1	355	179.8976	83.72539	0.1110207	0.0264188	0	0	0	0	0	0	0	0	0	0	0	0	0	0.1679165	1.490638	5.093776	7.113112	7.123197	7.252308	7.252308	9.003758	47.25637	54.98844	57.82965	57.82965	57.82965	57.82965	58.95347	58.95347	1.490638
48059	5054	Fort Gratiot	MI	7	83.72539	542.2736	0.1679165	84.5603	84.72822	2.047833	1.490567	51795	8.2	0	635	179.8976	83.72539	0.1110207	0.0264188	0	0	0	0	0	0	0	0	0	0	0	0	0	0.1679165	1.490638	5.093776	7.113112	7.123197	7.252308	7.252308	9.003758	47.25637	54.98844	57.82965	57.82965	57.82965	57.82965	58.95347	58.95347	1.490638
48059	1519	Fort Gratiot	MI	1	83.72539	542.2736	0.1679165	84.5603	84.72822	2.047833	1.490567	51795	8.2	0	493	179.8976	83.72539	0.1110207	0.0264188	0	0	0	0	0	0	0	0	0	0	0	0	0	0.1679165	1.490638	5.093776	7.113112	7.123197	7.252308	7.252308	9.003758	47.25637	54.98844	57.82965	57.82965	57.82965	57.82965	58.95347	58.95347	1.490638
48059	6064	Fort Gratiot	MI	3	83.72539	542.2736	0.1679165	84.5603	84.72822	2.047833	1.490567	51795	8.2	0	467	179.8976	83.72539	0.1110207	0.0264188	0	0	0	0	0	0	0	0	0	0	0	0	0	0.1679165	1.490638	5.093776	7.113112	7.123197	7.252308	7.252308	9.003758	47.25637	54.98844	57.82965	57.82965	57.82965	57.82965	58.95347	58.95347	1.490638
48059	6569	Fort Gratiot	MI	0	83.72539	542.2736	0.1679165	84.5603	84.72822	2.047833	1.490567	51795	8.2	0	372	179.8976	83.72539	0.1110207	0.0264188	0	0	0	0	0	0	0	0	0	0	0	0	0	0.1679165	1.490638	5.093776	7.113112	7.123197	7.252308	7.252308	9.003758	47.25637	54.98844	57.82965	57.82965	57.82965	57.82965	58.95347	58.95347	1.490638
48059	3539	Fort Gratiot	MI	0	83.72539	542.2736	0.1679165	84.5603	84.72822	2.047833	1.490567	51795	8.2	1	441	179.8976	83.72539	0.1110207	0.0264188	0	0	0	0	0	0	0	0	0	0	0	0	0	0.1679165	1.490638	5.093776	7.113112	7.123197	7.252308	7.252308	9.003758	47.25637	54.98844	57.82965	57.82965	57.82965	57.82965	58.95347	58.95347	1.490638
48059	5054	Fort Gratiot	MI	2	83.72539	542.2736	0.1679165	84.5603	84.72822	2.047833	1.490567	51795	8.2	1	630	179.8976	83.72539	0.1110207	0.0264188	0	0	0	0	0	0	0	0	0	0	0	0	0	0.1679165	1.490638	5.093776	7.113112	7.123197	7.252308	7.252308	9.003758	47.25637	54.98844	57.82965	57.82965	57.82965	57.82965	58.95347	58.95347	1.490638
48059	2024	Fort Gratiot	MI	4	83.72539	542.2736	0.1679165	84.5603	84.72822	2.047833	1.490567	51795	8.2	0	354	179.8976	83.72539	0.1110207	0.0264188	0	0	0	0	0	0	0	0	0	0	0	0	0	0.1679165	1.490638	5.093776	7.113112	7.123197	7.252308	7.252308	9.003758	47.25637	54.98844	57.82965	57.82965	57.82965	57.82965	58.95347	58.95347	1.490638
48059	7074	Fort Gratiot	MI	0	83.72539	542.2736	0.1679165	84.5603	84.72822	2.047833	1.490567	51795	8.2	1	293	179.8976	83.72539	0.1110207	0.0264188	0	0	0	0	0	0	0	0	0	0	0	0	0	0.1679165	1.490638	5.093776	7.113112	7.123197	7.252308	7.252308	9.003758	47.25637	54.98844	57.82965	57.82965	57.82965	57.82965	58.95347	58.95347	1.490638
48059	5559	Fort Gratiot	MI	4	83.72539	542.2736	0.1679165	84.5603	84.72822	2.047833	1.490567	51795	8.2	0	566	179.8976	83.72539	0.1110207	0.0264188	0	0	0	0	0	0	0	0	0	0	0	0	0	0.1679165	1.490638	5.093776	7.113112	7.123197	7.252308	7.252308	9.003758	47.25637	54.98844	57.82965	57.82965	57.82965	57.82965	58.95347	58.95347	1.490638
48059	8084	Fort Gratiot	MI	0	83.72539	542.2736	0.1679165	84.5603	84.72822	2.047833	1.490567	51795	8.2	1	244	179.8976	83.72539	0.1110207	0.0264188	0	0	0	0	0	0	0	0	0	0	0	0	0	0.1679165	1.490638	5.093776	7.113112	7.123197	7.252308	7.252308	9.003758	47.25637	54.98844	57.82965	57.82965	57.82965	57.82965	58.95347	58.95347	1.490638
48059	4549	Fort Gratiot	MI	1	83.72539	542.2736	0.1679165	84.5603	84.72822	2.047833	1.490567	51795	8.2	1	578	179.8976	83.72539	0.1110207	0.0264188	0	0	0	0	0	0	0	0	0	0	0	0	0	0.1679165	1.490638	5.093776	7.113112	7.123197	7.252308	7.252308	9.003758	47.25637	54.98844	57.82965	57.82965	57.82965	57.82965	58.95347	58.95347	1.490638
48059	3034	Fort Gratiot	MI	4	83.72539	542.2736	0.1679165	84.5603	84.72822	2.047833	1.490567	51795	8.2	0	352	179.8976	83.72539	0.1110207	0.0264188	0	0	0	0	0	0	0	0	0	0	0	0	0	0.1679165	1.490638	5.093776	7.113112	7.123197	7.252308	7.252308	9.003758	47.25637	54.98844	57.82965	57.82965	57.82965	57.82965	58.95347	58.95347	1.490638
48059	8599	Fort Gratiot	MI	2	83.72539	542.2736	0.1679165	84.5603	84.72822	2.047833	1.490567	51795	8.2	0	148	179.8976	83.72539	0.1110207	0.0264188	0	0	0	0	0	0	0	0	0	0	0	0	0	0.1679165	1.490638	5.093776	7.113112	7.123197	7.252308	7.252308	9.003758	47.25637	54.98844	57.82965	57.82965	57.82965	57.82965	58.95347	58.95347	1.490638
48059	7579	Fort Gratiot	MI	0	83.72539	542.2736	0.1679165	84.5603	84.72822	2.047833	1.490567	51795	8.2	0	206	179.8976	83.72539	0.1110207	0.0264188	0	0	0	0	0	0	0	0	0	0	0	0	0	0.1679165	1.490638	5.093776	7.113112	7.123197	7.252308	7.252308	9.003758	47.25637	54.98844	57.82965	57.82965	57.82965	57.82965	58.95347	58.95347	1.490638
48059	1519	Fort Gratiot	MI	3	83.72539	542.2736	0.1679165	84.5603	84.72822	2.047833	1.490567	51795	8.2	1	488	179.8976	83.72539	0.1110207	0.0264188	0	0	0	0	0	0	0	0	0	0	0	0	0	0.1679165	1.490638	5.093776	7.113112	7.123197	7.252308	7.252308	9.003758	47.25637	54.98844	57.82965	57.82965	57.82965	57.82965	58.95347	58.95347	1.490638
48059	3539	Fort Gratiot	MI	3	83.72539	542.2736	0.1679165	84.5603	84.72822	2.047833	1.490567	51795	8.2	0	433	179.8976	83.72539	0.1110207	0.0264188	0	0	0	0	0	0	0	0	0	0	0	0	0	0.1679165	1.490638	5.093776	7.113112	7.123197	7.252308	7.252308	9.003758	47.25637	54.98844	57.82965	57.82965	57.82965	57.82965	58.95347	58.95347	1.490638
48059	7579	Fort Gratiot	MI	0	83.72539	542.2736	0.1679165	84.5603	84.72822	2.047833	1.490567	51795	8.2	1	278	179.8976	83.72539	0.1110207	0.0264188	0	0	0	0	0	0	0	0	0	0	0	0	0	0.1679165	1.490638	5.093776	7.113112	7.123197	7.252308	7.252308	9.003758	47.25637	54.98844	57.82965	57.82965	57.82965	57.82965	58.95347	58.95347	1.490638
48060	5054	Port Huron	MI	16	58.31482	309.0971	0.5773126	81.13382	81.71114	1.565412	1.772778	35792	22.3	0	1412	701.3311	58.31482	0.5347114	0.5041001	0.4550131	0.4025425	0.4025425	0.296687	0	0	0	0	0	0	0	0	0	0.5773126	1.772868	1.937354	2.093631	2.102555	2.102555	2.362956	14.39228	38.21762	55.45953	56.50112	56.50112	56.50112	56.50112	56.50112	56.50112	1.772868
48060	3034	Port Huron	MI	16	58.31482	309.0971	0.5773126	81.13382	81.71114	1.565412	1.772778	35792	22.3	1	1383	701.3311	58.31482	0.5347114	0.5041001	0.4550131	0.4025425	0.4025425	0.296687	0	0	0	0	0	0	0	0	0	0.5773126	1.772868	1.937354	2.093631	2.102555	2.102555	2.362956	14.39228	38.21762	55.45953	56.50112	56.50112	56.50112	56.50112	56.50112	56.50112	1.772868
48060	3034	Port Huron	MI	26	58.31482	309.0971	0.5773126	81.13382	81.71114	1.565412	1.772778	35792	22.3	0	1359	701.3311	58.31482	0.5347114	0.5041001	0.4550131	0.4025425	0.4025425	0.296687	0	0	0	0	0	0	0	0	0	0.5773126	1.772868	1.937354	2.093631	2.102555	2.102555	2.362956	14.39228	38.21762	55.45953	56.50112	56.50112	56.50112	56.50112	56.50112	56.50112	1.772868
48060	2024	Port Huron	MI	12	58.31482	309.0971	0.5773126	81.13382	81.71114	1.565412	1.772778	35792	22.3	1	1373	701.3311	58.31482	0.5347114	0.5041001	0.4550131	0.4025425	0.4025425	0.296687	0	0	0	0	0	0	0	0	0	0.5773126	1.772868	1.937354	2.093631	2.102555	2.102555	2.362956	14.39228	38.21762	55.45953	56.50112	56.50112	56.50112	56.50112	56.50112	56.50112	1.772868
48060	2024	Port Huron	MI	20	58.31482	309.0971	0.5773126	81.13382	81.71114	1.565412	1.772778	35792	22.3	0	1374	701.3311	58.31482	0.5347114	0.5041001	0.4550131	0.4025425	0.4025425	0.296687	0	0	0	0	0	0	0	0	0	0.5773126	1.772868	1.937354	2.093631	2.102555	2.102555	2.362956	14.39228	38.21762	55.45953	56.50112	56.50112	56.50112	56.50112	56.50112	56.50112	1.772868
48060	8599	Port Huron	MI	0	58.31482	309.0971	0.5773126	81.13382	81.71114	1.565412	1.772778	35792	22.3	0	223	701.3311	58.31482	0.5347114	0.5041001	0.4550131	0.4025425	0.4025425	0.296687	0	0	0	0	0	0	0	0	0	0.5773126	1.772868	1.937354	2.093631	2.102555	2.102555	2.362956	14.39228	38.21762	55.45953	56.50112	56.50112	56.50112	56.50112	56.50112	56.50112	1.772868
48060	5054	Port Huron	MI	13	58.31482	309.0971	0.5773126	81.13382	81.71114	1.565412	1.772778	35792	22.3	1	1526	701.3311	58.31482	0.5347114	0.5041001	0.4550131	0.4025425	0.4025425	0.296687	0	0	0	0	0	0	0	0	0	0.5773126	1.772868	1.937354	2.093631	2.102555	2.102555	2.362956	14.39228	38.21762	55.45953	56.50112	56.50112	56.50112	56.50112	56.50112	56.50112	1.772868
48060	7074	Port Huron	MI	3	58.31482	309.0971	0.5773126	81.13382	81.71114	1.565412	1.772778	35792	22.3	0	497	701.3311	58.31482	0.5347114	0.5041001	0.4550131	0.4025425	0.4025425	0.296687	0	0	0	0	0	0	0	0	0	0.5773126	1.772868	1.937354	2.093631	2.102555	2.102555	2.362956	14.39228	38.21762	55.45953	56.50112	56.50112	56.50112	56.50112	56.50112	56.50112	1.772868
48060	1519	Port Huron	MI	5	58.31482	309.0971	0.5773126	81.13382	81.71114	1.565412	1.772778	35792	22.3	0	1471	701.3311	58.31482	0.5347114	0.5041001	0.4550131	0.4025425	0.4025425	0.296687	0	0	0	0	0	0	0	0	0	0.5773126	1.772868	1.937354	2.093631	2.102555	2.102555	2.362956	14.39228	38.21762	55.45953	56.50112	56.50112	56.50112	56.50112	56.50112	56.50112	1.772868
48060	4549	Port Huron	MI	17	58.31482	309.0971	0.5773126	81.13382	81.71114	1.565412	1.772778	35792	22.3	0	1420	701.3311	58.31482	0.5347114	0.5041001	0.4550131	0.4025425	0.4025425	0.296687	0	0	0	0	0	0	0	0	0	0.5773126	1.772868	1.937354	2.093631	2.102555	2.102555	2.362956	14.39228	38.21762	55.45953	56.50112	56.50112	56.50112	56.50112	56.50112	56.50112	1.772868
48060	7074	Port Huron	MI	0	58.31482	309.0971	0.5773126	81.13382	81.71114	1.565412	1.772778	35792	22.3	1	627	701.3311	58.31482	0.5347114	0.5041001	0.4550131	0.4025425	0.4025425	0.296687	0	0	0	0	0	0	0	0	0	0.5773126	1.772868	1.937354	2.093631	2.102555	2.102555	2.362956	14.39228	38.21762	55.45953	56.50112	56.50112	56.50112	56.50112	56.50112	56.50112	1.772868
48060	3539	Port Huron	MI	22	58.31482	309.0971	0.5773126	81.13382	81.71114	1.565412	1.772778	35792	22.3	1	1324	701.3311	58.31482	0.5347114	0.5041001	0.4550131	0.4025425	0.4025425	0.296687	0	0	0	0	0	0	0	0	0	0.5773126	1.772868	1.937354	2.093631	2.102555	2.102555	2.362956	14.39228	38.21762	55.45953	56.50112	56.50112	56.50112	56.50112	56.50112	56.50112	1.772868
48060	8084	Port Huron	MI	0	58.31482	309.0971	0.5773126	81.13382	81.71114	1.565412	1.772778	35792	22.3	1	542	701.3311	58.31482	0.5347114	0.5041001	0.4550131	0.4025425	0.4025425	0.296687	0	0	0	0	0	0	0	0	0	0.5773126	1.772868	1.937354	2.093631	2.102555	2.102555	2.362956	14.39228	38.21762	55.45953	56.50112	56.50112	56.50112	56.50112	56.50112	56.50112	1.772868
48060	4044	Port Huron	MI	17	58.31482	309.0971	0.5773126	81.13382	81.71114	1.565412	1.772778	35792	22.3	0	1325	701.3311	58.31482	0.5347114	0.5041001	0.4550131	0.4025425	0.4025425	0.296687	0	0	0	0	0	0	0	0	0	0.5773126	1.772868	1.937354	2.093631	2.102555	2.102555	2.362956	14.39228	38.21762	55.45953	56.50112	56.50112	56.50112	56.50112	56.50112	56.50112	1.772868
48060	5559	Port Huron	MI	19	58.31482	309.0971	0.5773126	81.13382	81.71114	1.565412	1.772778	35792	22.3	1	1341	701.3311	58.31482	0.5347114	0.5041001	0.4550131	0.4025425	0.4025425	0.296687	0	0	0	0	0	0	0	0	0	0.5773126	1.772868	1.937354	2.093631	2.102555	2.102555	2.362956	14.39228	38.21762	55.45953	56.50112	56.50112	56.50112	56.50112	56.50112	56.50112	1.772868
48060	1519	Port Huron	MI	6	58.31482	309.0971	0.5773126	81.13382	81.71114	1.565412	1.772778	35792	22.3	1	1335	701.3311	58.31482	0.5347114	0.5041001	0.4550131	0.4025425	0.4025425	0.296687	0	0	0	0	0	0	0	0	0	0.5773126	1.772868	1.937354	2.093631	2.102555	2.102555	2.362956	14.39228	38.21762	55.45953	56.50112	56.50112	56.50112	56.50112	56.50112	56.50112	1.772868
48060	6064	Port Huron	MI	14	58.31482	309.0971	0.5773126	81.13382	81.71114	1.565412	1.772778	35792	22.3	1	1140	701.3311	58.31482	0.5347114	0.5041001	0.4550131	0.4025425	0.4025425	0.296687	0	0	0	0	0	0	0	0	0	0.5773126	1.772868	1.937354	2.093631	2.102555	2.102555	2.362956	14.39228	38.21762	55.45953	56.50112	56.50112	56.50112	56.50112	56.50112	56.50112	1.772868
48060	2529	Port Huron	MI	19	58.31482	309.0971	0.5773126	81.13382	81.71114	1.565412	1.772778	35792	22.3	0	1318	701.3311	58.31482	0.5347114	0.5041001	0.4550131	0.4025425	0.4025425	0.296687	0	0	0	0	0	0	0	0	0	0.5773126	1.772868	1.937354	2.093631	2.102555	2.102555	2.362956	14.39228	38.21762	55.45953	56.50112	56.50112	56.50112	56.50112	56.50112	56.50112	1.772868
48060	8599	Port Huron	MI	0	58.31482	309.0971	0.5773126	81.13382	81.71114	1.565412	1.772778	35792	22.3	1	599	701.3311	58.31482	0.5347114	0.5041001	0.4550131	0.4025425	0.4025425	0.296687	0	0	0	0	0	0	0	0	0	0.5773126	1.772868	1.937354	2.093631	2.102555	2.102555	2.362956	14.39228	38.21762	55.45953	56.50112	56.50112	56.50112	56.50112	56.50112	56.50112	1.772868
48060	8084	Port Huron	MI	1	58.31482	309.0971	0.5773126	81.13382	81.71114	1.565412	1.772778	35792	22.3	0	335	701.3311	58.31482	0.5347114	0.5041001	0.4550131	0.4025425	0.4025425	0.296687	0	0	0	0	0	0	0	0	0	0.5773126	1.772868	1.937354	2.093631	2.102555	2.102555	2.362956	14.39228	38.21762	55.45953	56.50112	56.50112	56.50112	56.50112	56.50112	56.50112	1.772868
48060	7579	Port Huron	MI	1	58.31482	309.0971	0.5773126	81.13382	81.71114	1.565412	1.772778	35792	22.3	0	416	701.3311	58.31482	0.5347114	0.5041001	0.4550131	0.4025425	0.4025425	0.296687	0	0	0	0	0	0	0	0	0	0.5773126	1.772868	1.937354	2.093631	2.102555	2.102555	2.362956	14.39228	38.21762	55.45953	56.50112	56.50112	56.50112	56.50112	56.50112	56.50112	1.772868
48060	4044	Port Huron	MI	16	58.31482	309.0971	0.5773126	81.13382	81.71114	1.565412	1.772778	35792	22.3	1	1366	701.3311	58.31482	0.5347114	0.5041001	0.4550131	0.4025425	0.4025425	0.296687	0	0	0	0	0	0	0	0	0	0.5773126	1.772868	1.937354	2.093631	2.102555	2.102555	2.362956	14.39228	38.21762	55.45953	56.50112	56.50112	56.50112	56.50112	56.50112	56.50112	1.772868
48060	2529	Port Huron	MI	21	58.31482	309.0971	0.5773126	81.13382	81.71114	1.565412	1.772778	35792	22.3	1	1466	701.3311	58.31482	0.5347114	0.5041001	0.4550131	0.4025425	0.4025425	0.296687	0	0	0	0	0	0	0	0	0	0.5773126	1.772868	1.937354	2.093631	2.102555	2.102555	2.362956	14.39228	38.21762	55.45953	56.50112	56.50112	56.50112	56.50112	56.50112	56.50112	1.772868
48060	7579	Port Huron	MI	1	58.31482	309.0971	0.5773126	81.13382	81.71114	1.565412	1.772778	35792	22.3	1	610	701.3311	58.31482	0.5347114	0.5041001	0.4550131	0.4025425	0.4025425	0.296687	0	0	0	0	0	0	0	0	0	0.5773126	1.772868	1.937354	2.093631	2.102555	2.102555	2.362956	14.39228	38.21762	55.45953	56.50112	56.50112	56.50112	56.50112	56.50112	56.50112	1.772868
48060	6064	Port Huron	MI	5	58.31482	309.0971	0.5773126	81.13382	81.71114	1.565412	1.772778	35792	22.3	0	1060	701.3311	58.31482	0.5347114	0.5041001	0.4550131	0.4025425	0.4025425	0.296687	0	0	0	0	0	0	0	0	0	0.5773126	1.772868	1.937354	2.093631	2.102555	2.102555	2.362956	14.39228	38.21762	55.45953	56.50112	56.50112	56.50112	56.50112	56.50112	56.50112	1.772868
48060	4549	Port Huron	MI	26	58.31482	309.0971	0.5773126	81.13382	81.71114	1.565412	1.772778	35792	22.3	1	1485	701.3311	58.31482	0.5347114	0.5041001	0.4550131	0.4025425	0.4025425	0.296687	0	0	0	0	0	0	0	0	0	0.5773126	1.772868	1.937354	2.093631	2.102555	2.102555	2.362956	14.39228	38.21762	55.45953	56.50112	56.50112	56.50112	56.50112	56.50112	56.50112	1.772868
48060	3539	Port Huron	MI	19	58.31482	309.0971	0.5773126	81.13382	81.71114	1.565412	1.772778	35792	22.3	0	1250	701.3311	58.31482	0.5347114	0.5041001	0.4550131	0.4025425	0.4025425	0.296687	0	0	0	0	0	0	0	0	0	0.5773126	1.772868	1.937354	2.093631	2.102555	2.102555	2.362956	14.39228	38.21762	55.45953	56.50112	56.50112	56.50112	56.50112	56.50112	56.50112	1.772868
48060	5559	Port Huron	MI	17	58.31482	309.0971	0.5773126	81.13382	81.71114	1.565412	1.772778	35792	22.3	0	1245	701.3311	58.31482	0.5347114	0.5041001	0.4550131	0.4025425	0.4025425	0.296687	0	0	0	0	0	0	0	0	0	0.5773126	1.772868	1.937354	2.093631	2.102555	2.102555	2.362956	14.39228	38.21762	55.45953	56.50112	56.50112	56.50112	56.50112	56.50112	56.50112	1.772868
48060	6569	Port Huron	MI	0	58.31482	309.0971	0.5773126	81.13382	81.71114	1.565412	1.772778	35792	22.3	0	691	701.3311	58.31482	0.5347114	0.5041001	0.4550131	0.4025425	0.4025425	0.296687	0	0	0	0	0	0	0	0	0	0.5773126	1.772868	1.937354	2.093631	2.102555	2.102555	2.362956	14.39228	38.21762	55.45953	56.50112	56.50112	56.50112	56.50112	56.50112	56.50112	1.772868
48060	6569	Port Huron	MI	3	58.31482	309.0971	0.5773126	81.13382	81.71114	1.565412	1.772778	35792	22.3	1	815	701.3311	58.31482	0.5347114	0.5041001	0.4550131	0.4025425	0.4025425	0.296687	0	0	0	0	0	0	0	0	0	0.5773126	1.772868	1.937354	2.093631	2.102555	2.102555	2.362956	14.39228	38.21762	55.45953	56.50112	56.50112	56.50112	56.50112	56.50112	56.50112	1.772868
48062	6569	Richmond	MI	0	102.7337	131.1709	0.1071042	21.6795	21.78661	17.99809	1.157394	52441	9.6	0	201	91.54739	102.7337	0.0298112	0.0298112	0.0298112	0	0	0	0	0	0	0	0	0	0	0	0	0.1071042	0.8491126	3.014856	3.021053	3.518481	4.979433	9.796679	23.2697	23.80409	24.78544	25.82125	25.82125	25.82125	25.82125	25.82125	25.82125	0.8491126
48062	7074	Richmond	MI	1	102.7337	131.1709	0.1071042	21.6795	21.78661	17.99809	1.157394	52441	9.6	1	161	91.54739	102.7337	0.0298112	0.0298112	0.0298112	0	0	0	0	0	0	0	0	0	0	0	0	0.1071042	0.8491126	3.014856	3.021053	3.518481	4.979433	9.796679	23.2697	23.80409	24.78544	25.82125	25.82125	25.82125	25.82125	25.82125	25.82125	0.8491126
48062	5559	Richmond	MI	1	102.7337	131.1709	0.1071042	21.6795	21.78661	17.99809	1.157394	52441	9.6	1	348	91.54739	102.7337	0.0298112	0.0298112	0.0298112	0	0	0	0	0	0	0	0	0	0	0	0	0.1071042	0.8491126	3.014856	3.021053	3.518481	4.979433	9.796679	23.2697	23.80409	24.78544	25.82125	25.82125	25.82125	25.82125	25.82125	25.82125	0.8491126
48062	5559	Richmond	MI	0	102.7337	131.1709	0.1071042	21.6795	21.78661	17.99809	1.157394	52441	9.6	0	314	91.54739	102.7337	0.0298112	0.0298112	0.0298112	0	0	0	0	0	0	0	0	0	0	0	0	0.1071042	0.8491126	3.014856	3.021053	3.518481	4.979433	9.796679	23.2697	23.80409	24.78544	25.82125	25.82125	25.82125	25.82125	25.82125	25.82125	0.8491126
48062	2529	Richmond	MI	0	102.7337	131.1709	0.1071042	21.6795	21.78661	17.99809	1.157394	52441	9.6	1	230	91.54739	102.7337	0.0298112	0.0298112	0.0298112	0	0	0	0	0	0	0	0	0	0	0	0	0.1071042	0.8491126	3.014856	3.021053	3.518481	4.979433	9.796679	23.2697	23.80409	24.78544	25.82125	25.82125	25.82125	25.82125	25.82125	25.82125	0.8491126
48062	7074	Richmond	MI	0	102.7337	131.1709	0.1071042	21.6795	21.78661	17.99809	1.157394	52441	9.6	0	141	91.54739	102.7337	0.0298112	0.0298112	0.0298112	0	0	0	0	0	0	0	0	0	0	0	0	0.1071042	0.8491126	3.014856	3.021053	3.518481	4.979433	9.796679	23.2697	23.80409	24.78544	25.82125	25.82125	25.82125	25.82125	25.82125	25.82125	0.8491126
48062	2529	Richmond	MI	1	102.7337	131.1709	0.1071042	21.6795	21.78661	17.99809	1.157394	52441	9.6	0	225	91.54739	102.7337	0.0298112	0.0298112	0.0298112	0	0	0	0	0	0	0	0	0	0	0	0	0.1071042	0.8491126	3.014856	3.021053	3.518481	4.979433	9.796679	23.2697	23.80409	24.78544	25.82125	25.82125	25.82125	25.82125	25.82125	25.82125	0.8491126
48062	4549	Richmond	MI	2	102.7337	131.1709	0.1071042	21.6795	21.78661	17.99809	1.157394	52441	9.6	0	412	91.54739	102.7337	0.0298112	0.0298112	0.0298112	0	0	0	0	0	0	0	0	0	0	0	0	0.1071042	0.8491126	3.014856	3.021053	3.518481	4.979433	9.796679	23.2697	23.80409	24.78544	25.82125	25.82125	25.82125	25.82125	25.82125	25.82125	0.8491126
48062	3034	Richmond	MI	2	102.7337	131.1709	0.1071042	21.6795	21.78661	17.99809	1.157394	52441	9.6	1	258	91.54739	102.7337	0.0298112	0.0298112	0.0298112	0	0	0	0	0	0	0	0	0	0	0	0	0.1071042	0.8491126	3.014856	3.021053	3.518481	4.979433	9.796679	23.2697	23.80409	24.78544	25.82125	25.82125	25.82125	25.82125	25.82125	25.82125	0.8491126
48062	3034	Richmond	MI	0	102.7337	131.1709	0.1071042	21.6795	21.78661	17.99809	1.157394	52441	9.6	0	258	91.54739	102.7337	0.0298112	0.0298112	0.0298112	0	0	0	0	0	0	0	0	0	0	0	0	0.1071042	0.8491126	3.014856	3.021053	3.518481	4.979433	9.796679	23.2697	23.80409	24.78544	25.82125	25.82125	25.82125	25.82125	25.82125	25.82125	0.8491126
48062	5054	Richmond	MI	0	102.7337	131.1709	0.1071042	21.6795	21.78661	17.99809	1.157394	52441	9.6	1	380	91.54739	102.7337	0.0298112	0.0298112	0.0298112	0	0	0	0	0	0	0	0	0	0	0	0	0.1071042	0.8491126	3.014856	3.021053	3.518481	4.979433	9.796679	23.2697	23.80409	24.78544	25.82125	25.82125	25.82125	25.82125	25.82125	25.82125	0.8491126
48062	5054	Richmond	MI	2	102.7337	131.1709	0.1071042	21.6795	21.78661	17.99809	1.157394	52441	9.6	0	384	91.54739	102.7337	0.0298112	0.0298112	0.0298112	0	0	0	0	0	0	0	0	0	0	0	0	0.1071042	0.8491126	3.014856	3.021053	3.518481	4.979433	9.796679	23.2697	23.80409	24.78544	25.82125	25.82125	25.82125	25.82125	25.82125	25.82125	0.8491126
48062	7579	Richmond	MI	0	102.7337	131.1709	0.1071042	21.6795	21.78661	17.99809	1.157394	52441	9.6	1	121	91.54739	102.7337	0.0298112	0.0298112	0.0298112	0	0	0	0	0	0	0	0	0	0	0	0	0.1071042	0.8491126	3.014856	3.021053	3.518481	4.979433	9.796679	23.2697	23.80409	24.78544	25.82125	25.82125	25.82125	25.82125	25.82125	25.82125	0.8491126
48062	7579	Richmond	MI	2	102.7337	131.1709	0.1071042	21.6795	21.78661	17.99809	1.157394	52441	9.6	0	95	91.54739	102.7337	0.0298112	0.0298112	0.0298112	0	0	0	0	0	0	0	0	0	0	0	0	0.1071042	0.8491126	3.014856	3.021053	3.518481	4.979433	9.796679	23.2697	23.80409	24.78544	25.82125	25.82125	25.82125	25.82125	25.82125	25.82125	0.8491126
48062	3539	Richmond	MI	2	102.7337	131.1709	0.1071042	21.6795	21.78661	17.99809	1.157394	52441	9.6	1	335	91.54739	102.7337	0.0298112	0.0298112	0.0298112	0	0	0	0	0	0	0	0	0	0	0	0	0.1071042	0.8491126	3.014856	3.021053	3.518481	4.979433	9.796679	23.2697	23.80409	24.78544	25.82125	25.82125	25.82125	25.82125	25.82125	25.82125	0.8491126
48062	8599	Richmond	MI	0	102.7337	131.1709	0.1071042	21.6795	21.78661	17.99809	1.157394	52441	9.6	1	152	91.54739	102.7337	0.0298112	0.0298112	0.0298112	0	0	0	0	0	0	0	0	0	0	0	0	0.1071042	0.8491126	3.014856	3.021053	3.518481	4.979433	9.796679	23.2697	23.80409	24.78544	25.82125	25.82125	25.82125	25.82125	25.82125	25.82125	0.8491126
48062	6064	Richmond	MI	1	102.7337	131.1709	0.1071042	21.6795	21.78661	17.99809	1.157394	52441	9.6	1	277	91.54739	102.7337	0.0298112	0.0298112	0.0298112	0	0	0	0	0	0	0	0	0	0	0	0	0.1071042	0.8491126	3.014856	3.021053	3.518481	4.979433	9.796679	23.2697	23.80409	24.78544	25.82125	25.82125	25.82125	25.82125	25.82125	25.82125	0.8491126
48062	8599	Richmond	MI	0	102.7337	131.1709	0.1071042	21.6795	21.78661	17.99809	1.157394	52441	9.6	0	48	91.54739	102.7337	0.0298112	0.0298112	0.0298112	0	0	0	0	0	0	0	0	0	0	0	0	0.1071042	0.8491126	3.014856	3.021053	3.518481	4.979433	9.796679	23.2697	23.80409	24.78544	25.82125	25.82125	25.82125	25.82125	25.82125	25.82125	0.8491126
48062	4044	Richmond	MI	4	102.7337	131.1709	0.1071042	21.6795	21.78661	17.99809	1.157394	52441	9.6	0	358	91.54739	102.7337	0.0298112	0.0298112	0.0298112	0	0	0	0	0	0	0	0	0	0	0	0	0.1071042	0.8491126	3.014856	3.021053	3.518481	4.979433	9.796679	23.2697	23.80409	24.78544	25.82125	25.82125	25.82125	25.82125	25.82125	25.82125	0.8491126
48062	4549	Richmond	MI	0	102.7337	131.1709	0.1071042	21.6795	21.78661	17.99809	1.157394	52441	9.6	1	370	91.54739	102.7337	0.0298112	0.0298112	0.0298112	0	0	0	0	0	0	0	0	0	0	0	0	0.1071042	0.8491126	3.014856	3.021053	3.518481	4.979433	9.796679	23.2697	23.80409	24.78544	25.82125	25.82125	25.82125	25.82125	25.82125	25.82125	0.8491126
48062	2024	Richmond	MI	6	102.7337	131.1709	0.1071042	21.6795	21.78661	17.99809	1.157394	52441	9.6	1	232	91.54739	102.7337	0.0298112	0.0298112	0.0298112	0	0	0	0	0	0	0	0	0	0	0	0	0.1071042	0.8491126	3.014856	3.021053	3.518481	4.979433	9.796679	23.2697	23.80409	24.78544	25.82125	25.82125	25.82125	25.82125	25.82125	25.82125	0.8491126
48062	3539	Richmond	MI	0	102.7337	131.1709	0.1071042	21.6795	21.78661	17.99809	1.157394	52441	9.6	0	316	91.54739	102.7337	0.0298112	0.0298112	0.0298112	0	0	0	0	0	0	0	0	0	0	0	0	0.1071042	0.8491126	3.014856	3.021053	3.518481	4.979433	9.796679	23.2697	23.80409	24.78544	25.82125	25.82125	25.82125	25.82125	25.82125	25.82125	0.8491126
48062	6064	Richmond	MI	1	102.7337	131.1709	0.1071042	21.6795	21.78661	17.99809	1.157394	52441	9.6	0	302	91.54739	102.7337	0.0298112	0.0298112	0.0298112	0	0	0	0	0	0	0	0	0	0	0	0	0.1071042	0.8491126	3.014856	3.021053	3.518481	4.979433	9.796679	23.2697	23.80409	24.78544	25.82125	25.82125	25.82125	25.82125	25.82125	25.82125	0.8491126
48062	8084	Richmond	MI	0	102.7337	131.1709	0.1071042	21.6795	21.78661	17.99809	1.157394	52441	9.6	0	76	91.54739	102.7337	0.0298112	0.0298112	0.0298112	0	0	0	0	0	0	0	0	0	0	0	0	0.1071042	0.8491126	3.014856	3.021053	3.518481	4.979433	9.796679	23.2697	23.80409	24.78544	25.82125	25.82125	25.82125	25.82125	25.82125	25.82125	0.8491126
48062	6569	Richmond	MI	0	102.7337	131.1709	0.1071042	21.6795	21.78661	17.99809	1.157394	52441	9.6	1	215	91.54739	102.7337	0.0298112	0.0298112	0.0298112	0	0	0	0	0	0	0	0	0	0	0	0	0.1071042	0.8491126	3.014856	3.021053	3.518481	4.979433	9.796679	23.2697	23.80409	24.78544	25.82125	25.82125	25.82125	25.82125	25.82125	25.82125	0.8491126
48062	4044	Richmond	MI	5	102.7337	131.1709	0.1071042	21.6795	21.78661	17.99809	1.157394	52441	9.6	1	332	91.54739	102.7337	0.0298112	0.0298112	0.0298112	0	0	0	0	0	0	0	0	0	0	0	0	0.1071042	0.8491126	3.014856	3.021053	3.518481	4.979433	9.796679	23.2697	23.80409	24.78544	25.82125	25.82125	25.82125	25.82125	25.82125	25.82125	0.8491126
48062	2024	Richmond	MI	2	102.7337	131.1709	0.1071042	21.6795	21.78661	17.99809	1.157394	52441	9.6	0	242	91.54739	102.7337	0.0298112	0.0298112	0.0298112	0	0	0	0	0	0	0	0	0	0	0	0	0.1071042	0.8491126	3.014856	3.021053	3.518481	4.979433	9.796679	23.2697	23.80409	24.78544	25.82125	25.82125	25.82125	25.82125	25.82125	25.82125	0.8491126
48062	1519	Richmond	MI	0	102.7337	131.1709	0.1071042	21.6795	21.78661	17.99809	1.157394	52441	9.6	1	310	91.54739	102.7337	0.0298112	0.0298112	0.0298112	0	0	0	0	0	0	0	0	0	0	0	0	0.1071042	0.8491126	3.014856	3.021053	3.518481	4.979433	9.796679	23.2697	23.80409	24.78544	25.82125	25.82125	25.82125	25.82125	25.82125	25.82125	0.8491126
48062	8084	Richmond	MI	0	102.7337	131.1709	0.1071042	21.6795	21.78661	17.99809	1.157394	52441	9.6	1	102	91.54739	102.7337	0.0298112	0.0298112	0.0298112	0	0	0	0	0	0	0	0	0	0	0	0	0.1071042	0.8491126	3.014856	3.021053	3.518481	4.979433	9.796679	23.2697	23.80409	24.78544	25.82125	25.82125	25.82125	25.82125	25.82125	25.82125	0.8491126
48062	1519	Richmond	MI	0	102.7337	131.1709	0.1071042	21.6795	21.78661	17.99809	1.157394	52441	9.6	0	353	91.54739	102.7337	0.0298112	0.0298112	0.0298112	0	0	0	0	0	0	0	0	0	0	0	0	0.1071042	0.8491126	3.014856	3.021053	3.518481	4.979433	9.796679	23.2697	23.80409	24.78544	25.82125	25.82125	25.82125	25.82125	25.82125	25.82125	0.8491126
48063	5559	Columbus	MI	0	95.92818	126.9041	0.1097847	24.4089	24.51868	14.4149	1.902271	57941	1.7	0	161	42.42757	95.92818	0.0962567	0.084492	0.084492	0.0469281	0	0	0	0	0	0	0	0	0	0	0	0.1097847	1.902524	3.814707	3.814707	3.930143	7.437247	14.14136	20.41076	23.18117	34.16954	35.11591	35.11591	35.11591	35.11591	35.11591	35.11591	1.902524
48063	6064	Columbus	MI	0	95.92818	126.9041	0.1097847	24.4089	24.51868	14.4149	1.902271	57941	1.7	0	124	42.42757	95.92818	0.0962567	0.084492	0.084492	0.0469281	0	0	0	0	0	0	0	0	0	0	0	0.1097847	1.902524	3.814707	3.814707	3.930143	7.437247	14.14136	20.41076	23.18117	34.16954	35.11591	35.11591	35.11591	35.11591	35.11591	35.11591	1.902524
48063	7074	Columbus	MI	0	95.92818	126.9041	0.1097847	24.4089	24.51868	14.4149	1.902271	57941	1.7	0	74	42.42757	95.92818	0.0962567	0.084492	0.084492	0.0469281	0	0	0	0	0	0	0	0	0	0	0	0.1097847	1.902524	3.814707	3.814707	3.930143	7.437247	14.14136	20.41076	23.18117	34.16954	35.11591	35.11591	35.11591	35.11591	35.11591	35.11591	1.902524
48063	4549	Columbus	MI	0	95.92818	126.9041	0.1097847	24.4089	24.51868	14.4149	1.902271	57941	1.7	1	186	42.42757	95.92818	0.0962567	0.084492	0.084492	0.0469281	0	0	0	0	0	0	0	0	0	0	0	0.1097847	1.902524	3.814707	3.814707	3.930143	7.437247	14.14136	20.41076	23.18117	34.16954	35.11591	35.11591	35.11591	35.11591	35.11591	35.11591	1.902524
48063	2024	Columbus	MI	0	95.92818	126.9041	0.1097847	24.4089	24.51868	14.4149	1.902271	57941	1.7	0	97	42.42757	95.92818	0.0962567	0.084492	0.084492	0.0469281	0	0	0	0	0	0	0	0	0	0	0	0.1097847	1.902524	3.814707	3.814707	3.930143	7.437247	14.14136	20.41076	23.18117	34.16954	35.11591	35.11591	35.11591	35.11591	35.11591	35.11591	1.902524
48063	5054	Columbus	MI	1	95.92818	126.9041	0.1097847	24.4089	24.51868	14.4149	1.902271	57941	1.7	0	194	42.42757	95.92818	0.0962567	0.084492	0.084492	0.0469281	0	0	0	0	0	0	0	0	0	0	0	0.1097847	1.902524	3.814707	3.814707	3.930143	7.437247	14.14136	20.41076	23.18117	34.16954	35.11591	35.11591	35.11591	35.11591	35.11591	35.11591	1.902524
48063	1519	Columbus	MI	0	95.92818	126.9041	0.1097847	24.4089	24.51868	14.4149	1.902271	57941	1.7	1	164	42.42757	95.92818	0.0962567	0.084492	0.084492	0.0469281	0	0	0	0	0	0	0	0	0	0	0	0.1097847	1.902524	3.814707	3.814707	3.930143	7.437247	14.14136	20.41076	23.18117	34.16954	35.11591	35.11591	35.11591	35.11591	35.11591	35.11591	1.902524
48063	8599	Columbus	MI	0	95.92818	126.9041	0.1097847	24.4089	24.51868	14.4149	1.902271	57941	1.7	0	16	42.42757	95.92818	0.0962567	0.084492	0.084492	0.0469281	0	0	0	0	0	0	0	0	0	0	0	0.1097847	1.902524	3.814707	3.814707	3.930143	7.437247	14.14136	20.41076	23.18117	34.16954	35.11591	35.11591	35.11591	35.11591	35.11591	35.11591	1.902524
48063	1519	Columbus	MI	0	95.92818	126.9041	0.1097847	24.4089	24.51868	14.4149	1.902271	57941	1.7	0	187	42.42757	95.92818	0.0962567	0.084492	0.084492	0.0469281	0	0	0	0	0	0	0	0	0	0	0	0.1097847	1.902524	3.814707	3.814707	3.930143	7.437247	14.14136	20.41076	23.18117	34.16954	35.11591	35.11591	35.11591	35.11591	35.11591	35.11591	1.902524
48063	8599	Columbus	MI	0	95.92818	126.9041	0.1097847	24.4089	24.51868	14.4149	1.902271	57941	1.7	1	29	42.42757	95.92818	0.0962567	0.084492	0.084492	0.0469281	0	0	0	0	0	0	0	0	0	0	0	0.1097847	1.902524	3.814707	3.814707	3.930143	7.437247	14.14136	20.41076	23.18117	34.16954	35.11591	35.11591	35.11591	35.11591	35.11591	35.11591	1.902524
48063	8084	Columbus	MI	0	95.92818	126.9041	0.1097847	24.4089	24.51868	14.4149	1.902271	57941	1.7	0	16	42.42757	95.92818	0.0962567	0.084492	0.084492	0.0469281	0	0	0	0	0	0	0	0	0	0	0	0.1097847	1.902524	3.814707	3.814707	3.930143	7.437247	14.14136	20.41076	23.18117	34.16954	35.11591	35.11591	35.11591	35.11591	35.11591	35.11591	1.902524
48063	2529	Columbus	MI	0	95.92818	126.9041	0.1097847	24.4089	24.51868	14.4149	1.902271	57941	1.7	1	80	42.42757	95.92818	0.0962567	0.084492	0.084492	0.0469281	0	0	0	0	0	0	0	0	0	0	0	0.1097847	1.902524	3.814707	3.814707	3.930143	7.437247	14.14136	20.41076	23.18117	34.16954	35.11591	35.11591	35.11591	35.11591	35.11591	35.11591	1.902524
48063	4044	Columbus	MI	1	95.92818	126.9041	0.1097847	24.4089	24.51868	14.4149	1.902271	57941	1.7	0	148	42.42757	95.92818	0.0962567	0.084492	0.084492	0.0469281	0	0	0	0	0	0	0	0	0	0	0	0.1097847	1.902524	3.814707	3.814707	3.930143	7.437247	14.14136	20.41076	23.18117	34.16954	35.11591	35.11591	35.11591	35.11591	35.11591	35.11591	1.902524
48063	3034	Columbus	MI	0	95.92818	126.9041	0.1097847	24.4089	24.51868	14.4149	1.902271	57941	1.7	0	81	42.42757	95.92818	0.0962567	0.084492	0.084492	0.0469281	0	0	0	0	0	0	0	0	0	0	0	0.1097847	1.902524	3.814707	3.814707	3.930143	7.437247	14.14136	20.41076	23.18117	34.16954	35.11591	35.11591	35.11591	35.11591	35.11591	35.11591	1.902524
48063	3539	Columbus	MI	2	95.92818	126.9041	0.1097847	24.4089	24.51868	14.4149	1.902271	57941	1.7	0	154	42.42757	95.92818	0.0962567	0.084492	0.084492	0.0469281	0	0	0	0	0	0	0	0	0	0	0	0.1097847	1.902524	3.814707	3.814707	3.930143	7.437247	14.14136	20.41076	23.18117	34.16954	35.11591	35.11591	35.11591	35.11591	35.11591	35.11591	1.902524
48063	2529	Columbus	MI	0	95.92818	126.9041	0.1097847	24.4089	24.51868	14.4149	1.902271	57941	1.7	0	91	42.42757	95.92818	0.0962567	0.084492	0.084492	0.0469281	0	0	0	0	0	0	0	0	0	0	0	0.1097847	1.902524	3.814707	3.814707	3.930143	7.437247	14.14136	20.41076	23.18117	34.16954	35.11591	35.11591	35.11591	35.11591	35.11591	35.11591	1.902524
48063	5054	Columbus	MI	0	95.92818	126.9041	0.1097847	24.4089	24.51868	14.4149	1.902271	57941	1.7	1	166	42.42757	95.92818	0.0962567	0.084492	0.084492	0.0469281	0	0	0	0	0	0	0	0	0	0	0	0.1097847	1.902524	3.814707	3.814707	3.930143	7.437247	14.14136	20.41076	23.18117	34.16954	35.11591	35.11591	35.11591	35.11591	35.11591	35.11591	1.902524
48063	3034	Columbus	MI	3	95.92818	126.9041	0.1097847	24.4089	24.51868	14.4149	1.902271	57941	1.7	1	93	42.42757	95.92818	0.0962567	0.084492	0.084492	0.0469281	0	0	0	0	0	0	0	0	0	0	0	0.1097847	1.902524	3.814707	3.814707	3.930143	7.437247	14.14136	20.41076	23.18117	34.16954	35.11591	35.11591	35.11591	35.11591	35.11591	35.11591	1.902524
48063	7579	Columbus	MI	0	95.92818	126.9041	0.1097847	24.4089	24.51868	14.4149	1.902271	57941	1.7	1	26	42.42757	95.92818	0.0962567	0.084492	0.084492	0.0469281	0	0	0	0	0	0	0	0	0	0	0	0.1097847	1.902524	3.814707	3.814707	3.930143	7.437247	14.14136	20.41076	23.18117	34.16954	35.11591	35.11591	35.11591	35.11591	35.11591	35.11591	1.902524
48063	4044	Columbus	MI	0	95.92818	126.9041	0.1097847	24.4089	24.51868	14.4149	1.902271	57941	1.7	1	171	42.42757	95.92818	0.0962567	0.084492	0.084492	0.0469281	0	0	0	0	0	0	0	0	0	0	0	0.1097847	1.902524	3.814707	3.814707	3.930143	7.437247	14.14136	20.41076	23.18117	34.16954	35.11591	35.11591	35.11591	35.11591	35.11591	35.11591	1.902524
48063	6064	Columbus	MI	0	95.92818	126.9041	0.1097847	24.4089	24.51868	14.4149	1.902271	57941	1.7	1	132	42.42757	95.92818	0.0962567	0.084492	0.084492	0.0469281	0	0	0	0	0	0	0	0	0	0	0	0.1097847	1.902524	3.814707	3.814707	3.930143	7.437247	14.14136	20.41076	23.18117	34.16954	35.11591	35.11591	35.11591	35.11591	35.11591	35.11591	1.902524
48063	3539	Columbus	MI	0	95.92818	126.9041	0.1097847	24.4089	24.51868	14.4149	1.902271	57941	1.7	1	126	42.42757	95.92818	0.0962567	0.084492	0.084492	0.0469281	0	0	0	0	0	0	0	0	0	0	0	0.1097847	1.902524	3.814707	3.814707	3.930143	7.437247	14.14136	20.41076	23.18117	34.16954	35.11591	35.11591	35.11591	35.11591	35.11591	35.11591	1.902524
48063	8084	Columbus	MI	0	95.92818	126.9041	0.1097847	24.4089	24.51868	14.4149	1.902271	57941	1.7	1	29	42.42757	95.92818	0.0962567	0.084492	0.084492	0.0469281	0	0	0	0	0	0	0	0	0	0	0	0.1097847	1.902524	3.814707	3.814707	3.930143	7.437247	14.14136	20.41076	23.18117	34.16954	35.11591	35.11591	35.11591	35.11591	35.11591	35.11591	1.902524
48063	7074	Columbus	MI	0	95.92818	126.9041	0.1097847	24.4089	24.51868	14.4149	1.902271	57941	1.7	1	57	42.42757	95.92818	0.0962567	0.084492	0.084492	0.0469281	0	0	0	0	0	0	0	0	0	0	0	0.1097847	1.902524	3.814707	3.814707	3.930143	7.437247	14.14136	20.41076	23.18117	34.16954	35.11591	35.11591	35.11591	35.11591	35.11591	35.11591	1.902524
48063	2024	Columbus	MI	1	95.92818	126.9041	0.1097847	24.4089	24.51868	14.4149	1.902271	57941	1.7	1	99	42.42757	95.92818	0.0962567	0.084492	0.084492	0.0469281	0	0	0	0	0	0	0	0	0	0	0	0.1097847	1.902524	3.814707	3.814707	3.930143	7.437247	14.14136	20.41076	23.18117	34.16954	35.11591	35.11591	35.11591	35.11591	35.11591	35.11591	1.902524
48063	6569	Columbus	MI	0	95.92818	126.9041	0.1097847	24.4089	24.51868	14.4149	1.902271	57941	1.7	0	104	42.42757	95.92818	0.0962567	0.084492	0.084492	0.0469281	0	0	0	0	0	0	0	0	0	0	0	0.1097847	1.902524	3.814707	3.814707	3.930143	7.437247	14.14136	20.41076	23.18117	34.16954	35.11591	35.11591	35.11591	35.11591	35.11591	35.11591	1.902524
48063	6569	Columbus	MI	0	95.92818	126.9041	0.1097847	24.4089	24.51868	14.4149	1.902271	57941	1.7	1	104	42.42757	95.92818	0.0962567	0.084492	0.084492	0.0469281	0	0	0	0	0	0	0	0	0	0	0	0.1097847	1.902524	3.814707	3.814707	3.930143	7.437247	14.14136	20.41076	23.18117	34.16954	35.11591	35.11591	35.11591	35.11591	35.11591	35.11591	1.902524
48063	4549	Columbus	MI	0	95.92818	126.9041	0.1097847	24.4089	24.51868	14.4149	1.902271	57941	1.7	0	197	42.42757	95.92818	0.0962567	0.084492	0.084492	0.0469281	0	0	0	0	0	0	0	0	0	0	0	0.1097847	1.902524	3.814707	3.814707	3.930143	7.437247	14.14136	20.41076	23.18117	34.16954	35.11591	35.11591	35.11591	35.11591	35.11591	35.11591	1.902524
48063	7579	Columbus	MI	0	95.92818	126.9041	0.1097847	24.4089	24.51868	14.4149	1.902271	57941	1.7	0	27	42.42757	95.92818	0.0962567	0.084492	0.084492	0.0469281	0	0	0	0	0	0	0	0	0	0	0	0.1097847	1.902524	3.814707	3.814707	3.930143	7.437247	14.14136	20.41076	23.18117	34.16954	35.11591	35.11591	35.11591	35.11591	35.11591	35.11591	1.902524
48063	5559	Columbus	MI	0	95.92818	126.9041	0.1097847	24.4089	24.51868	14.4149	1.902271	57941	1.7	1	133	42.42757	95.92818	0.0962567	0.084492	0.084492	0.0469281	0	0	0	0	0	0	0	0	0	0	0	0.1097847	1.902524	3.814707	3.814707	3.930143	7.437247	14.14136	20.41076	23.18117	34.16954	35.11591	35.11591	35.11591	35.11591	35.11591	35.11591	1.902524
48064	2529	Casco	MI	2	96.25729	313.0676	0.0091809	69.25351	69.2627	8.68047	2.933873	59946	8.5	1	65	42.6669	96.25729	0	0	0	0	0	0	0	0	0	0	0	0	0	0	0	0.0091809	2.934281	5.623995	5.623995	5.728843	7.878376	10.95607	14.02218	14.02218	32.84428	33.62804	33.62804	33.62804	33.62804	33.62804	33.62804	2.934281
48064	7579	Casco	MI	0	96.25729	313.0676	0.0091809	69.25351	69.2627	8.68047	2.933873	59946	8.5	1	38	42.6669	96.25729	0	0	0	0	0	0	0	0	0	0	0	0	0	0	0	0.0091809	2.934281	5.623995	5.623995	5.728843	7.878376	10.95607	14.02218	14.02218	32.84428	33.62804	33.62804	33.62804	33.62804	33.62804	33.62804	2.934281
48064	8084	Casco	MI	0	96.25729	313.0676	0.0091809	69.25351	69.2627	8.68047	2.933873	59946	8.5	0	21	42.6669	96.25729	0	0	0	0	0	0	0	0	0	0	0	0	0	0	0	0.0091809	2.934281	5.623995	5.623995	5.728843	7.878376	10.95607	14.02218	14.02218	32.84428	33.62804	33.62804	33.62804	33.62804	33.62804	33.62804	2.934281
48064	4044	Casco	MI	1	96.25729	313.0676	0.0091809	69.25351	69.2627	8.68047	2.933873	59946	8.5	0	177	42.6669	96.25729	0	0	0	0	0	0	0	0	0	0	0	0	0	0	0	0.0091809	2.934281	5.623995	5.623995	5.728843	7.878376	10.95607	14.02218	14.02218	32.84428	33.62804	33.62804	33.62804	33.62804	33.62804	33.62804	2.934281
48064	4549	Casco	MI	0	96.25729	313.0676	0.0091809	69.25351	69.2627	8.68047	2.933873	59946	8.5	0	196	42.6669	96.25729	0	0	0	0	0	0	0	0	0	0	0	0	0	0	0	0.0091809	2.934281	5.623995	5.623995	5.728843	7.878376	10.95607	14.02218	14.02218	32.84428	33.62804	33.62804	33.62804	33.62804	33.62804	33.62804	2.934281
48064	7074	Casco	MI	0	96.25729	313.0676	0.0091809	69.25351	69.2627	8.68047	2.933873	59946	8.5	0	81	42.6669	96.25729	0	0	0	0	0	0	0	0	0	0	0	0	0	0	0	0.0091809	2.934281	5.623995	5.623995	5.728843	7.878376	10.95607	14.02218	14.02218	32.84428	33.62804	33.62804	33.62804	33.62804	33.62804	33.62804	2.934281
[truncated: 26,304 more rows]
